# Supplementary material for: Detecting multiple differentially methylated CpG sites and regions related to dimensional psychopathology in youths
Source: Clin Epigenetics. 2019 Oct 21;11:146. doi: 10.1186/s13148-019-0740-z (PMC6805541; doi:10.1186/s13148-019-0740-z)
Supplement: Supplementary file 2 — Additional file 2: Table S2. The 100 top-ranked differentially methylated CpGs associated with dimensional psychopathology using all the CpG sites of the EPIC array and included covariates for batch effects. Table S3. The differentially methylated CpGs associated with chronological age in the Philadelphia Neurodevelopmental Cohort (PNC). Table S4. The differentially methylated CpGs (DMPs) associated with the emergence of dimensional psychopathology using batch effects as covariates. Table S5. Overview of significant results from the enrichment analysis obtained using all genes for which the DMPs/DMRs were mapped to or near to the genes. Table S6. Statistics, beta fold change and adjusted p-values for the 663 differentially methylated CpGs (DMPs) associated with the emergence of dimensional psychopathology using batch effects and medication as covariates. Table S7. Gene expression results of genes for which the DMPs were mapped to or near to the genes. Table S8. DNA methylation correlation between brain and blood for DMPs mapped or near to differentially expressed genes. Correlation results are from IMAGE-CpG (Braun, P et al., 2019). Table S9. Information about correlations between: a) the variation of the DNA methylation of the differentially methylated positions (ΔDNAm) and the variation of the expression of genes that were differentially expressed in whole blood (ΔmRNA); b) the variation of the total score of CBCL (ΔCBCL) and ΔDNAm; and c) ΔCBCL and ΔmRNA. The variations were calculated subtracting wave 1 (W1) values from wave 0 (W0) values. Table S10. Differentially methylated regions from DMRCate analysis. Table S11. Gene expression results of genes for which the DMRs were mapped to or near to the genes. Table S12. DNA methytion correlation between brain and blood for CpG site from DMRs mapped or near to differentially expressed genes. Correlation results are from IMAGE-CpG (Braun, P et al., 2019). [file 13148_2019_740_MOESM2_ESM.xlsx]

## Sheet: Summary
Supplementary Tables
Detecting multiple differentially methylated CpG sites and regions related to dimensional psychopathology in youths
Table S2	The 100 top-ranked differentially methylated CpGs associated with dimensional psychopathology using all the CpG sites of the EPIC array and included covariates for batch effects. Probe location and the gene annotation were taken from Illumina reference files.
Table S3	The differentially methylated CpGs associated with chronological age in the Philadelphia Neurodevelopmental Cohort (PNC). Probe location and the gene annotation were taken from Illumina reference files.
Table S4	The differentially methylated CpGs (DMPs) associated with the emergence of dimensional psychopathology using batch effects as covariates. Probe location and gene annotation are taken from Illumina reference files.
Table S5	Overview of significant results from the enrichment analysis obtained using all genes for which the DMPs/DMRs were mapped to or near to the genes.
Table S6	Statistics, beta fold change and adjusted p-values for the 663 differentially methylated CpGs (DMPs) associated with the emergence of dimensional psychopathology using batch effects and medication as covariates. Probe location and the gene annotation were taken from Illumina reference files.
Table S7	Gene expression results of genes for which the DMPs were mapped to or near to the genes. Gene annotation were taken from Illumina reference files.
Table S8	DNA methytion correlation between brain and blood for DMPs mapped or near to differentially expressed genes. Correlation results are from IMAGE-CpG website (Braun, P et al., 2019)
Table S9	Information about correlations between: a) the variation of the DNA methylation of the differentially methylated positions (ΔDNAm) and the variation of the expression of genes that were differentially expressed in whole blood (ΔmRNA); b) the variation of the total score of CBCL (ΔCBCL) and ΔDNAm; and c) ΔCBCL and ΔmRNA. The variations were calculated subtracting wave 1 (W1) values from wave 0 (W0…
Table S10	Differentially methylated regions from DMRCate analysis. Probe location and gene annotation are taken from Illumina reference files.
Table S11	Gene expression results of genes for which the DMRs were mapped to or near to the genes. Probe location and gene annotation are taken from Illumina reference files.
Table S12	DNA methytion correlation between brain and blood for CpG site from DMRs mapped or near to differentially expressed genes. Correlation results are from IMAGE-CpG website (Braun, P et al., 2019).

## Sheet: Table S2
Table S2: The 100 top-ranked differentially methylated CpGs associated with dimensional psychopathology using all the CpG sites of the EPIC array and included covariates for batch effects. Probe location and the gene annotation were taken from Illumina reference files.
* Body: Gene body; TSS1500: 1500 bp upstream of transcriptional start site (TSS): TSS200, 200bp upstream of TSS; UTR: untranslated region
Illumina CpG ID	Statistics	Chromosome	hg19 Genomic coordinate (on Chromosome)	Beta Fold Change	adjusted p-value (FDRs)	Genes associated to CpG	Genomic elements included in the CpGs*
cg14976596	7.57203	chr16	1904377	0.0554058	0.00784087	MEIOB	Body
cg14165048	7.55956	chr2	135988809	0.144335	0.00784087	ZRANB3	Body
cg26740135	7.53597	chr2	197631753	0.111691	0.00784087	GTF3C3	Body
cg11166600	7.57973	chr3	143695141	0.0949679	0.00784087	C3orf58	Body
cg15427886	7.45257	chr8	55379663	0.098808	0.00784087
cg03213396	7.37219	chr19	53760449	0.070459	0.00797257	VN1R2	TSS1500
cg14116799	7.15618	chr10	43800154	-0.0722605	0.0117113
cg18738190	6.79417	chr10	73740291	-0.0815573	0.0132443	CHST3	5'UTR
cg21785612	6.82531	chr12	43838464	0.128729	0.0132443	ADAMTS20	Body
cg26802658	6.80436	chr13	38797482	0.0312554	0.0132443
cg09273975	6.75039	chr17	37139595	-0.0425648	0.0132443
cg01373718	6.71343	chr18	3586266	-0.0390751	0.0132443	DLGAP1	Body
cg05062286	7.02569	chr18	65124132	0.108957	0.0132443
cg10544031	6.87587	chr2	223164635	-0.0245428	0.0132443	PAX3 / CCDC140	TSS1500 / 5'UTR
cg22310437	6.71366	chr22	33639623	0.0955854	0.0132443
cg03638479	6.92034	chr3	52009768	-0.0666423	0.0132443	ABHD14B / ABHD14A	TSS1500 / Body
cg24628179	6.86589	chr3	69250859	0.0718287	0.0132443	FRMD4B	Body
cg19721993	6.76228	chr5	72997606	0.0673896	0.0132443	ARHGEF28	Body
cg24537653	6.92996	chr9	107299681	0.0873859	0.0132443	OR13C3	TSS1500
cg12153273	6.65851	chr16	84653054	0.0911912	0.0137931	COTL1	TSS1500
cg13841024	6.67101	chr19	54089561	0.0339918	0.0137931
cg23363039	6.61145	chr12	6056642	-0.0466164	0.0148567	ANO2	TSS1500
cg19940584	6.25628	chr1	116187035	0.0617431	0.0164871	VANGL1	5'UTR
cg13038321	6.15395	chr10	6021295	0.117246	0.0164871	IL15RA	TSS1500
cg03754250	6.28053	chr10	31320338	-0.0399444	0.0164871	ZNF438	5'UTR; Body
cg04650656	6.19059	chr10	80007223	0.0514335	0.0164871
cg03667488	6.14283	chr10	89733191	0.111075	0.0164871
cg27493823	6.32728	chr10	101514697	0.130715	0.0164871	CUTC	Body
cg25432306	6.182	chr12	23327347	0.109968	0.0164871	LOC101928441	TSS1500
cg03464406	6.22379	chr12	28110651	0.0752527	0.0164871
cg18631491	6.1513	chr12	30888411	0.0422508	0.0164871	CAPRIN2	Body
cg19171375	6.15195	chr12	94658631	0.097785	0.0164871	PLXNC1	Body
cg06302718	6.36182	chr13	60789155	0.111195	0.0164871	LINC00434	Body
cg03691030	6.27556	chr13	113838426	0.0809805	0.0164871	PCID2	Body
cg09626705	6.3618	chr14	22179776	-0.0568358	0.0164871
cg10811871	6.15062	chr14	71988472	0.0999377	0.0164871
cg15831217	6.14194	chr14	79542386	-0.0816158	0.0164871	NRXN3	Body
cg23028728	6.36958	chr15	71269377	0.119567	0.0164871	LRRC49	Body
cg20664238	6.43179	chr15	88798877	0.0161965	0.0164871	NTRK3	Body
cg01215511	6.17889	chr16	2975552	0.0622096	0.0164871	FLYWCH1	5'UTR
cg10271672	6.35495	chr16	46714140	0.0719484	0.0164871	VPS35	Body
cg23918013	6.38192	chr16	56851953	0.102036	0.0164871	NUP93	Body
cg07321795	6.50738	chr16	70164482	0.0341634	0.0164871	PDPR	Body
cg14918082	6.26265	chr17	7833237	0.0731377	0.0164871	KCNAB3	TSS1500
cg01463502	6.20138	chr18	5559371	0.105843	0.0164871	EPB41L3	5'UTR
cg16674280	6.35289	chr19	37063457	0.12153	0.0164871	ZNF529-AS1 / ZNF529	TSS1500 / 5'UTR
cg24913613	6.17631	chr2	26309142	0.105567	0.0164871	RAB10	Body
cg05478553	6.46605	chr2	168970426	0.108508	0.0164871	STK39	Body
cg09288320	6.25973	chr2	210994670	0.0748121	0.0164871	C2orf67	Body
cg17767192	6.15421	chr2	222359484	0.103794	0.0164871	EPHA4	Body
cg14357280	6.17386	chr22	27140540	0.0380427	0.0164871	MIATNB	Body
cg18802360	6.4427	chr3	38265846	0.0546597	0.0164871	OXSR1	Body
cg23774386	6.50108	chr3	42977539	0.0861461	0.0164871	KRBOX1-AS1 / KRBOX1	Body / TSS1500
cg11430337	6.19343	chr3	125322158	0.0463953	0.0164871
cg22676038	6.37339	chr3	171844746	0.0978328	0.0164871	FNDC3B	Body
cg06543334	6.27376	chr3	185796940	0.0375136	0.0164871	ETV5	Body
cg01735071	6.18066	chr3	192089382	0.0835381	0.0164871	FGF12	Body
cg26731536	6.30469	chr4	114962551	0.0636712	0.0164871
cg19226770	6.33678	chr4	156921361	0.0999737	0.0164871
cg02160323	6.18976	chr5	36415442	0.0566597	0.0164871
cg00137855	6.22498	chr5	74163723	0.0572354	0.0164871	FAM169A	TSS1500
cg15743793	6.22016	chr6	24843926	0.139947	0.0164871	FAM65B	Body
cg08313618	6.166	chr8	62947916	0.0788325	0.0164871
cg06203070	6.27612	chr8	94803341	0.115166	0.0164871	TMEM67	Body
cg26679954	6.18143	chr9	14652620	0.0640679	0.0164871	ZDHHC21	Body
cg02605064	6.16437	chr9	95090774	-0.0544071	0.0164871	CENPP	5'UTR; Body
cg14525247	6.48152	chr9	131154899	0.0611792	0.0164871	MIR219-2	Body
cg04568411	6.13102	chr15	76233788	0.0399133	0.0167155
cg24348766	6.11791	chr12	80012961	0.100114	0.0168048	PAWR	Body
cg18647570	6.12193	chr17	41594616	-0.0574443	0.0168048	DHX8	Body
cg27471192	6.10364	chr11	59015338	-0.0404343	0.0168132
cg07495858	6.1017	chr3	111696273	0.0453083	0.0168132	ABHD10	TSS1500
cg15518186	6.10221	chr5	30401458	0.080222	0.0168132
cg12634306	5.90582	chr1	40098811	0.0656742	0.0168215	HEYL	Body
cg19840589	6.06033	chr1	89245410	0.109281	0.0168215	PKN2	Body
cg22583599	5.92696	chr1	101529061	0.0487131	0.0168215	LOC102606465	Body
cg03477789	6.01187	chr1	118381646	0.1087	0.0168215
cg15665483	6.05167	chr1	179000174	0.0976437	0.0168215	FAM20B	5'UTR
cg12930761	5.97189	chr1	210033399	0.0592967	0.0168215
cg10267140	6.00986	chr1	224300508	0.0205846	0.0168215	FBXO28	TSS1500
cg26251780	6.04153	chr1	241678237	0.0546532	0.0168215	FH	Body
cg13437786	5.89923	chr1	244753513	0.0537175	0.0168215	C1orf101	Body
cg14965866	5.94229	chr10	33596300	0.0914899	0.0168215	NRP1	Body
cg23710432	6.01488	chr10	51594682	0.0707808	0.0168215	TIMM23 / TIMM23B	Body / Body
cg24199558	5.92719	chr10	121904935	-0.0799776	0.0168215
cg06876628	5.91072	chr11	43333132	0.109284	0.0168215	API5	TSS1500
cg00042736	6.01057	chr11	78251475	0.081198	0.0168215	NARS2 / LOC101928896	5'UTR; Body / Body
cg06971957	6.07122	chr11	93516163	0.0594806	0.0168215	MED17	TSS1500
cg19220149	5.96553	chr12	9221781	0.0975274	0.0168215	A2M	Body
cg01293277	5.91497	chr12	10123440	0.0448932	0.0168215	CLEC12A	TSS1500
cg16491241	5.99571	chr12	20503466	0.112058	0.0168215
cg16386961	6.05336	chr13	90206652	0.0895915	0.0168215	LINC00353	Body
cg02910113	6.08193	chr14	90178194	0.0989092	0.0168215
cg04597884	5.95825	chr15	36987427	0.0682837	0.0168215	C15orf41	Body
cg20964263	5.94342	chr15	58723897	0.0761659	0.0168215	LIPC	TSS1500
cg18692195	6.03555	chr15	67803328	0.0822307	0.0168215	IQCH-AS1	Body
cg05673214	5.89784	chr16	743476	0.047059	0.0168215	FBXL16	3'UTR
cg23689129	5.99341	chr16	62860199	0.0923433	0.0168215
cg15228977	5.94068	chr17	18768868	0.130459	0.0168215	PRPSAP2	5'UTR; 1stExon; ExonBnd
cg01929407	5.98989	chr18	30105977	0.0655776	0.0168215

## Sheet: Table S3
Table S3: The differentially methylated CpGs associated with chronological age in the Philadelphia Neurodevelopmental Cohort (PNC). Probe location and the gene annotation were taken from Illumina reference files.
Illumina CpG ID	Statistics	Chromosome	hg19 Genomic coordinate (on Chromosome)	Beta Fold Change	adjusted p-value (FDRs)	Genes associated to CpG
cg21244580	10.1314	chr8	79934476	0.0219212	7.42573e-13
cg18647570	8.40411	chr17	41594616	-0.0112992	8.41359e-09	DHX8
cg22138735	7.69381	chr20	62679713	0.0180044	2.96823e-07	SOX18
cg13224583	7.5044	chr1	156883745	0.0125759	6.27799e-07	PEAR1
cg18091083	7.28788	chr17	78819092	0.0140985	1.62228e-06	RPTOR
cg12634306	7.22459	chr1	40098811	0.0130954	1.89938e-06	HEYL
cg05895618	7.08723	chr11	19222395	-0.00825106	3.02452e-06	CSRP3
cg02231404	7.08361	chr20	62679635	0.0165688	3.02452e-06	SOX18
cg01557798	6.91488	chr1	228400628	0.00678656	6.56305e-06	OBSCN
cg09278098	6.76215	chr12	84902512	-0.0100544	1.19434e-05
cg21572722	6.77742	chr6	11044894	0.00437111	1.19434e-05	ELOVL2
cg04295144	6.71763	chr19	10407184	0.0158693	1.37993e-05	ICAM5
cg11766468	6.66392	chr19	7923041	0.010041	1.68247e-05	EVI5L
cg00303541	6.64171	chr3	51741280	0.0110681	1.75225e-05	GRM2
cg21213853	6.58215	chr3	51741473	0.0146578	2.22268e-05	GRM2
cg18486590	6.51625	chr14	65009505	0.00837261	2.92138e-05	HSPA2
cg13385220	6.44567	chr1	202250453	-0.0072979	3.94112e-05	LGR6
cg12934382	6.37267	chr3	51741135	0.0149076	5.39022e-05	GRM2
cg06639320	6.36096	chr2	106015739	0.0054818	5.41804e-05	FHL2
cg22078805	6.3156	chr17	42432046	0.0127905	6.47042e-05	FAM171A2
cg22016779	6.20152	chr2	230452311	-0.00717111	0.000109149	DNER
cg03054277	6.19136	chr1	228400217	0.00894419	0.000109601	OBSCN
cg16069986	6.16871	chr11	70650456	-0.0113812	0.000117347	SHANK2
cg23201812	6.10116	chr11	34771918	-0.0191017	0.000157208
cg04193015	6.04692	chr17	35596680	-0.00702036	0.000197217	ACACA
cg03709307	6.03534	chr17	37760652	0.00362215	0.000200751	NEUROD2
cg06942979	6.00704	chr22	31501382	0.00855817	0.000222125	SELM
cg04308040	5.96435	chr13	44942303	-0.00910053	0.000254859
cg04731544	5.96586	chr19	49004834	0.00748483	0.000254859	LMTK3
cg22358580	5.92055	chr12	54426725	0.00389637	0.000305003	HOXC4; HOXC5
cg04689048	5.88222	chr19	46999289	0.005821	0.000355543	PNMAL2
cg16054275	5.85427	chr1	169556022	-0.00641111	0.00039433	F5
cg01511232	5.84623	chr4	155661929	0.0106346	0.000397538
cg13033938	5.83449	chr3	49824475	-0.00254121	0.00040834	IP6K1
cg21361322	5.82765	chr22	31500896	0.00780092	0.000409981	SELM
cg11532433	5.80898	chr2	24735298	-0.0130269	0.00043611
cg22454769	5.79075	chr2	106015767	0.00848684	0.0004632	FHL2
cg23715749	5.74805	chr1	37413867	-0.00779013	0.000553475	GRIK3
cg01794929	5.7274	chr22	31500940	0.00754784	0.000571665	SELM
cg16867657	5.73045	chr6	11044877	0.00645063	0.000571665	ELOVL2
cg06783429	5.72539	chr7	127673038	0.00846227	0.000571665	SND1
cg03735592	5.70958	chr6	138821354	-0.00534048	0.000601756	NHSL1
cg16008966	5.68284	chr1	114761794	-0.00640592	0.000667552
cg18738190	5.63572	chr10	73740291	-0.00895773	0.000815741	CHST3
cg15931839	5.62218	chr6	111880530	0.00774671	0.000850359	TRAF3IP2
cg13357714	5.6085	chr5	155807613	-0.00626753	0.000887377	SGCD
cg27438980	5.60149	chr15	99195143	0.00563558	0.00089768	IGF1R
cg15150970	5.58534	chr2	25473529	0.00418579	0.000948446	DNMT3A
cg19509778	5.57532	chr10	129537308	0.00998607	0.000973966	FOXI2
cg05207048	5.56121	chr5	167513456	-0.00951168	0.00101989	ODZ2
cg03356172	5.54762	chr13	36049380	0.00491819	0.00102549	MAB21L1; MIR548F5; NBEA
cg05113927	5.55518	chr2	27531244	0.0072077	0.00102549	UCN
cg06010459	5.55091	chr2	149634726	0.00686894	0.00102549	KIF5C
cg06419432	5.5311	chr17	25707535	-0.00904912	0.00108749
cg04503319	5.52095	chr16	89368367	-0.0078152	0.00111961	ANKRD11
cg19935040	5.49612	chr17	42432165	0.0110917	0.00123479	FAM171A2
cg16312514	5.48566	chr11	70650521	-0.0131553	0.00125174	SHANK2
cg13080716	5.48913	chr7	23514478	0.00261394	0.00125174
cg27369013	5.47859	chr2	219472724	0.00777973	0.00127172	PLCD4
cg23401445	5.47371	chr4	113442419	0.00318868	0.00127926
cg21184711	5.4641	chr7	122488330	0.0104911	0.00131574	CADPS2
cg25693132	5.45592	chr3	51740741	0.00468216	0.00134469	GRM2
cg11412248	5.45072	chr15	78930962	-0.00700664	0.00135565	CHRNB4
cg23108580	5.44692	chr12	39787968	0.00432644	0.00135822	KIF21A
cg22942704	5.43462	chr1	20813574	0.00264921	0.00139988	CAMK2N1
cg03994651	5.42882	chr19	49004677	0.0076363	0.00139988	LMTK3
cg06680481	5.42731	chr20	22549253	0.00381961	0.00139988	C20orf56
cg02286081	5.42973	chr6	33043841	-0.00986467	0.00139988	HLA-DPB1
cg24986840	5.41276	chr11	112693829	-0.00736101	0.00147563
cg17588800	5.4	chr7	42278067	0.00541736	0.00154279	GLI3
cg01355392	5.39253	chr20	62679255	0.0125747	0.0015744	SOX18
cg15951188	5.35021	chr17	7832680	0.00856782	0.00185027	KCNAB3
cg18292434	5.34842	chr3	147112541	0.00390115	0.00185027	ZIC4
cg07568841	5.35371	chr7	30362781	-0.00984472	0.00185027	ZNRF2
cg19198568	5.34117	chr7	28997866	0.00297175	0.00188734	TRIL
cg06036471	5.33198	chr10	93861385	0.00476429	0.00189276	CPEB3
cg11970349	5.33265	chr4	8582287	0.00368289	0.00189276	GPR78
cg22736354	5.33214	chr6	18122719	0.00398407	0.00189276	NHLRC1
cg04193160	5.31941	chr1	228400419	0.0047591	0.00195466	OBSCN
cg14918082	5.31992	chr17	7833237	0.0119922	0.00195466	KCNAB3
cg05694021	5.30643	chr12	19699504	-0.0147484	0.00197535
cg21899500	5.3092	chr3	51740850	0.00577184	0.00197535	GRM2
cg18450254	5.31373	chr3	64200005	-0.0119192	0.00197535	PRICKLE2
cg00329615	5.30647	chr3	118706648	-0.00799164	0.00197535	IGSF11
cg22398226	5.29451	chr4	155662217	0.00958907	0.00206125
cg27162435	5.29061	chr17	7833163	0.0109763	0.00207381	KCNAB3
cg24135793	5.28204	chr19	13122567	0.00645188	0.00213156	NFIX
cg15693572	5.27164	chr3	22412385	-0.00754808	0.00220945
cg27553955	5.26896	chr2	42720326	0.00376786	0.00221145	KCNG3
cg10803722	5.26112	chr21	46713166	-0.00635749	0.00224126	LOC642852
cg00664406	5.26299	chr3	51740875	0.00889733	0.00224126	GRM2
cg00398764	5.23243	chr15	37402637	0.00312833	0.00249776
cg01323777	5.23314	chr17	7832943	0.00962427	0.00249776	KCNAB3
cg14354820	5.22367	chr8	41691767	-0.00556775	0.00257109	ANK1
cg18569734	5.19815	chr6	108496460	0.00394269	0.00285477	NR2E1
cg06570224	5.18622	chr3	157812475	0.00395071	0.00296302
cg25439632	5.18526	chr8	49892209	-0.0126433	0.00296302
cg10323921	5.17269	chr12	127940906	0.00601106	0.00308943
cg07112260	5.1704	chr16	67034573	0.00260461	0.00308943	CES8
cg24882673	5.1692	chr8	40625224	-0.00885171	0.00308943	ZMAT4
cg24718722	5.14153	chr10	129536818	0.011153	0.00346308	FOXI2
cg09877009	5.13605	chr10	6605133	-0.00622417	0.00351431	PRKCQ
cg24045841	5.13325	chr14	102030281	0.00342425	0.003524
cg22796704	5.1296	chr10	49673534	-0.00817668	0.00354769	ARHGAP22
cg19022697	5.11857	chr1	55247140	0.0104202	0.0036913	TTC22
cg11010561	5.11566	chr4	155630610	0.0118141	0.00370433
cg01069159	5.11136	chr5	161275865	0.00437132	0.00374089	GABRA1
cg18709349	5.10761	chr19	46999274	0.00625079	0.00376867	PNMAL2
cg26290632	5.09983	chr8	91094847	0.00323239	0.00386597	CALB1
cg04606020	5.09751	chr12	56139467	0.0059044	0.00387055	GDF11
cg24497732	5.0919	chr7	42278077	0.00608662	0.00393282	GLI3
cg18322569	5.08513	chr1	91182777	0.00213419	0.00397982	BARHL2
cg03283235	5.08443	chr12	130354828	-0.00389379	0.00397982	TMEM132D
cg24222580	5.08323	chr13	113639509	0.0100191	0.00397982	MCF2L
cg16181396	5.07828	chr3	147126206	0.00285178	0.00403303	ZIC1
cg04730882	5.06884	chr2	176986535	0.00345873	0.00416951	HOXD9
cg04027548	5.05611	chr12	21926447	0.0098957	0.0042798	KCNJ8
cg01410876	5.05653	chr19	49004716	0.00517962	0.0042798	LMTK3
cg10184289	5.05531	chr2	64870490	0.0069971	0.0042798	SERTAD2
cg17593342	5.0609	chr6	14037614	-0.00466768	0.0042798
cg24673101	5.05085	chr14	100069840	0.00407517	0.00432895	CCDC85C
cg00748589	5.03984	chr12	11653486	0.00419419	0.00443517
cg27599376	5.04274	chr2	44995908	0.00552872	0.00443517	C2orf34
cg15652723	5.04129	chr4	111560494	0.0035096	0.00443517
cg00855990	5.03309	chr1	18959354	0.0031468	0.00453302	PAX7
cg02780919	5.01291	chr11	9026308	0.0067968	0.00481637	NRIP3
cg00331508	5.01242	chr12	58003965	0.00366963	0.00481637	GEFT
cg06536868	5.01149	chr2	27530884	0.00981046	0.00481637	UCN
cg01552919	5.01046	chr4	901847	-0.00203477	0.00481637	GAK
cg18928900	5.01241	chr6	170605493	0.00285787	0.00481637
cg18618815	5.00684	chr17	48275324	-0.00690627	0.0048566	COL1A1
cg08952306	5.00209	chr7	101962123	0.0111424	0.0049215	SH2B2
cg19283806	4.99446	chr18	66389420	-0.0131358	0.00505129	CCDC102B
cg17967818	4.99017	chr6	7992543	-0.00793172	0.0051091
cg00277397	4.98738	chr7	71800412	-0.00507944	0.0051338	CALN1
cg18064714	4.98451	chr7	20824556	0.00306587	0.00516074	SP8
cg13851375	4.9796	chr10	134937597	-0.00577729	0.00523466	GPR123
cg01252023	4.97386	chr11	67207574	-0.00797753	0.00532923	CORO1B
cg00062245	4.9705	chr17	42462260	0.00582897	0.00533522	ITGA2B
cg08271909	4.97033	chr4	155661691	0.00502145	0.00533522
cg05892674	4.96604	chr11	101918304	0.00298098	0.00539795	C11orf70
cg18899220	4.95618	chr13	20392529	0.00357061	0.00559629
cg04651240	4.9492	chr11	18229519	-0.00597466	0.00569701	LOC494141
cg03249890	4.94891	chr2	175199803	0.00269752	0.00569701	SP9
cg16983588	4.93543	chr11	129793108	-0.0100684	0.00600069	PRDM10
cg16001165	4.93065	chr4	129581866	-0.00545399	0.00608539
cg16387850	4.91925	chr1	46982889	0.00678285	0.00626658
cg17199483	4.92054	chr16	16042767	-0.00785212	0.00626658	ABCC1
cg14959260	4.92125	chr4	9917839	-0.00774692	0.00626658	SLC2A9
cg14854355	4.91505	chr17	26708366	0.00580319	0.00633971	SARM1
cg21484940	4.91292	chr7	48129992	0.0068461	0.00635636	UPP1
cg14292870	4.91127	chr12	6887543	0.00777782	0.00635988	LAG3
cg04912273	4.90749	chr1	27461082	-0.00214674	0.0064233	SLC9A1
cg27137983	4.9043	chr10	124909711	0.0028074	0.00647066	HMX2
cg16765088	4.89022	chr15	99640471	-0.00548265	0.00683435
cg16911349	4.88565	chr19	10406935	0.00377554	0.00692634	ICAM5
cg13274149	4.88389	chr9	140175393	0.00512839	0.00693499	C9orf167
cg17321954	4.87904	chr3	120626881	0.00217797	0.00699312	STXBP5L
cg19724470	4.88047	chr9	5450936	-0.00765061	0.00699312	CD274
cg00101260	4.87144	chr17	53426657	-0.00432912	0.00718214
cg04485799	4.8696	chr22	50438356	0.00399821	0.00719469	IL17REL
cg01735357	4.86244	chr20	61732467	0.00898519	0.0073514	HAR1B; HAR1A
cg02872426	4.86176	chr6	110736772	-0.0106322	0.0073514	DDO
cg12990614	4.84498	chr22	38379749	0.00674946	0.00782133	SOX10
cg15870818	4.84318	chr3	180319597	0.00775581	0.00782133	TTC14
cg02729030	4.84417	chr7	110879415	-0.00388631	0.00782133	IMMP2L
cg23078123	4.83574	chr1	68577796	-0.00467189	0.00801561	GPR177
cg16762684	4.83471	chr18	74820493	-0.00598742	0.00801561	MBP
cg02328239	4.82368	chr5	37837463	0.00265391	0.0083557	GDNF
cg26685941	4.80939	chr13	95952902	-0.0123254	0.00878572	ABCC4
cg05071493	4.80926	chr20	2844659	-0.00245206	0.00878572	VPS16; PTPRA
cg10368049	4.80668	chr7	94023796	0.00519082	0.00883203	COL1A2
cg10501210	4.8034	chr1	207997020	-0.00381332	0.00885417
cg01873886	4.80375	chr14	54419825	0.00192832	0.00885417	BMP4
cg19535672	4.79932	chr2	27530455	0.00434777	0.00890792	UCN
cg01830023	4.80064	chr5	134374439	0.00302465	0.00890792
cg00055679	4.79168	chr13	79170430	0.0031818	0.00915269
cg26232308	4.78573	chr1	18201537	0.00550254	0.00933597
cg22207672	4.78307	chr7	136815227	-0.00541371	0.00939004
cg12738765	4.78114	chr11	56345354	-0.00824789	0.00941531	OR5M10; OR8U8
cg26894354	4.77525	chr1	203311314	-0.00453875	0.009602	FMOD
cg00787180	4.77291	chr14	91751731	0.0114962	0.0096453	CCDC88C
cg05404236	4.76927	chr13	110437093	0.0064755	0.0097426	IRS2
cg07549924	4.76338	chr4	54036	0.00833377	0.00988257	ZNF595; ZNF718
cg13619074	4.76374	chr9	857563	-0.006672	0.00988257	DMRT1
cg23256579	4.75756	chr12	11002403	-0.00576793	0.0100767	PRR4
cg04370442	4.75576	chr16	58019866	0.00251086	0.0101	TEPP
cg20028470	4.74788	chr2	27530829	0.00569553	0.0103889	UCN
cg06821999	4.74187	chr14	95238156	0.00323274	0.0106018
cg11863863	4.73904	chr17	75706410	-0.00367743	0.0106738
cg17817168	4.7346	chr12	22486454	-0.00878518	0.0108201	ST8SIA1
cg15554401	4.72738	chr1	35226891	-0.00324615	0.0110417	GJB4
cg17892169	4.7279	chr17	7452644	-0.00505529	0.0110417	TNFSF12; TNFSF12-TNFSF13
cg10400390	4.72088	chr1	27853797	0.00395548	0.0112683
cg20988565	4.72016	chr8	106334333	-0.00688261	0.0112683	ZFPM2
cg22242842	4.71013	chr2	85167149	-0.00903725	0.0116974
cg00821310	4.70116	chr1	6420733	-0.0048475	0.0120103	ACOT7
cg01151584	4.70257	chr11	64627528	-0.00767113	0.0120103	EHD1
cg25600766	4.69912	chr12	22486484	-0.00501399	0.0120103	ST8SIA1
cg22910295	4.69954	chr19	10403862	0.00640491	0.0120103	ICAM5
cg12508451	4.69792	chr15	37172793	0.0036314	0.0120114	LOC145845
cg12878812	4.6917	chr12	119419696	0.00307668	0.0122327	SRRM4
cg17497271	4.69126	chr15	40212781	0.00254199	0.0122327	GPR176
cg19907915	4.68756	chr11	133821252	0.01444	0.0123643	IGSF9B
cg07593390	4.68467	chr3	136714183	-0.0102172	0.0123944	IL20RB
cg16386080	4.68503	chr9	90589146	0.00298453	0.0123944	CDK20
cg06942685	4.67201	chr19	56879432	0.00265106	0.0128472	ZNF542
cg15608483	4.6716	chr2	175192815	0.00337969	0.0128472
cg08262002	4.67172	chr4	16575323	-0.00615067	0.0128472	LDB2
cg07264586	4.6729	chr8	94871988	-0.0042946	0.0128472
cg06949673	4.66912	chr1	56463319	-0.00887457	0.0129204
cg10442251	4.65867	chr1	18700625	0.00522125	0.0133747	IGSF21
cg08570034	4.65971	chr5	175227702	-0.00651675	0.0133747	CPLX2
cg24678611	4.64947	chr1	3567732	0.0035706	0.0138369	TP73; WDR8
cg00034559	4.64776	chr2	39892124	0.0050897	0.0138719	TMEM178
cg16193278	4.64127	chr13	100008450	-0.00524756	0.0141235	UBAC2; MIR623
cg11220950	4.64232	chr16	2042693	0.00311677	0.0141235	SYNGR3
cg07894352	4.63574	chr19	44763993	0.00620307	0.0143885	ZNF233
cg23786580	4.63291	chr7	43204506	-0.0117647	0.0144937	HECW1
cg17110586	4.63123	chr19	36454623	0.00377818	0.0145294
cg15545842	4.61401	chr17	39636676	-0.00694615	0.015544	KRT35
cg16513459	4.60939	chr17	7832932	0.0104307	0.0156812	KCNAB3
cg26910511	4.61071	chr19	39799037	0.0105184	0.0156812	LRFN1
cg01256539	4.60868	chr5	119802022	-0.00516573	0.0156812	PRR16
cg18184411	4.6009	chr1	53309261	0.00279216	0.0159142	ZYG11A
cg09793883	4.60195	chr1	91300559	0.0030473	0.0159142
cg04305399	4.60199	chr17	78417962	0.00480851	0.0159142
cg07547549	4.601	chr20	44658225	0.00525829	0.0159142	SLC12A5
cg18853490	4.5943	chr1	239882840	-0.0077917	0.0162871	CHRM3
cg05412028	4.59177	chr13	95952937	-0.0102394	0.0163876	ABCC4
cg10087771	4.59041	chr14	103399429	-0.00390362	0.016394	CDC42BPB
cg08955995	4.5896	chr19	42503412	0.00628492	0.016394	GRIK5
cg09735851	4.58806	chr15	40615289	0.00369561	0.0164288
cg18412546	4.58591	chr13	114005154	-0.00313532	0.0165056	GRTP1
cg13407335	4.57931	chr17	7832852	0.0107007	0.0168929	KCNAB3
cg20659752	4.57804	chr7	34360960	0.0053182	0.0169103
cg18279094	4.57054	chr1	63790044	0.00526683	0.0173721	FOXD3
cg22730004	4.56315	chr1	158656718	-0.010986	0.0176204	SPTA1
cg24987259	4.56308	chr11	66336293	-0.00568615	0.0176204	CTSF
cg05159685	4.56316	chr2	9514871	-0.0056446	0.0176204	ASAP2
cg24232083	4.56349	chr7	82307046	-0.0088588	0.0176204
cg03978169	4.5619	chr6	33091357	-0.00412265	0.0176338	HLA-DPB2
cg24707573	4.55908	chr7	101961796	0.010053	0.017768	SH2B2
cg18369516	4.55432	chr20	62406721	0.0112052	0.0180478	ZBTB46
cg14730524	4.55149	chr11	92617118	-0.00546094	0.0181859	FAT3
cg10530889	4.54492	chr10	93805590	0.00561269	0.018489
cg01447660	4.54489	chr2	69152678	-0.00544883	0.018489
cg14295611	4.54455	chr9	136876366	-0.00333364	0.018489
cg10905180	4.54256	chr11	4701824	-0.00595122	0.0185674	OR51E2
cg11925263	4.53742	chr5	110849104	-0.00704189	0.0188899	STARD4
cg14977938	4.53612	chr14	104190829	-0.00422934	0.0189158	ZFYVE21
cg03031281	4.53465	chr6	31941422	-0.00213831	0.0189554	STK19; DOM3Z
cg00689213	4.53142	chr2	79366964	-0.00420683	0.0191345	REG1P
cg10310700	4.52929	chr17	80872461	0.00738185	0.0191721	TBCD
cg25150953	4.52904	chr4	41540229	-0.0150311	0.0191721	LIMCH1
cg24928391	4.52701	chr8	55370336	0.00124587	0.0192573	SOX17
cg13420364	4.52381	chr1	234857659	-0.00781931	0.019304
cg27182923	4.52499	chr3	123129387	-0.00381059	0.019304	ADCY5
cg12962542	4.5236	chr3	169042374	-0.00985402	0.019304	MECOM
cg14938587	4.52132	chr7	155790392	-0.0049951	0.0194117
cg21733098	4.51947	chr12	127931219	-0.00720941	0.0194848
cg15645660	4.51606	chr1	55247356	0.00530085	0.019587	TTC22
cg15187398	4.51712	chr19	2093896	0.00595215	0.019587	MOBKL2A
cg17769793	4.51543	chr4	89976368	-0.00860853	0.019587	FAM13A
cg14396995	4.51279	chr7	42278089	0.00674978	0.0197259	GLI3
cg18585107	4.50842	chr11	64138839	0.00496592	0.0197734	RPS6KA4
cg12225226	4.50929	chr13	79168370	0.00352679	0.0197734
cg15548613	4.50993	chr22	38610795	0.00700258	0.0197734	MAFF
cg01278041	4.50767	chr4	184018527	0.00924867	0.0197734	C4orf38
cg21878650	4.51083	chr5	64558623	-0.0142108	0.0197734	ADAMTS6
cg04833885	4.50424	chr13	113565887	-0.00295821	0.0199806
cg26077454	4.5014	chr14	95240500	0.00333076	0.0200072
cg03039990	4.50123	chr14	101317622	-0.00672387	0.0200072	MIR770; MEG3
cg00028429	4.50139	chr15	101273479	0.00478518	0.0200072
cg12320039	4.49915	chr6	32118204	0.00345083	0.020106	PRRT1
cg25447164	4.49603	chr17	78417789	0.0113508	0.0202914
cg20496928	4.49329	chr17	80179899	-0.00184084	0.0203734
cg18277979	4.49381	chr9	79630127	0.00308443	0.0203734
cg21197216	4.48917	chr1	34632588	0.00298393	0.0204525	C1orf94; CSMD2
cg11667020	4.48887	chr20	21378045	0.000525112	0.0204525	NKX2-4
cg09160020	4.49104	chr5	72740748	0.00413246	0.0204525
cg12939283	4.49046	chr6	33044012	-0.00850989	0.0204525	HLA-DPB1
cg12950007	4.48718	chr19	52900970	0.0020361	0.0205218	ZNF528
cg20629183	4.4839	chr17	41985830	0.00581739	0.020726	MPP2
cg23031493	4.48224	chr12	113902799	0.00323716	0.0207948	LHX5
cg19044706	4.47909	chr2	241829685	-0.00071979	0.0209914	C2orf54
cg06335143	4.47751	chr1	53308654	0.00297447	0.0210533	ZYG11A
cg15499368	4.4744	chr5	72740533	0.00243179	0.0212493
cg20751926	4.46841	chr16	58061280	0.0043965	0.0217014	MMP15
cg21683284	4.4666	chr1	65774857	0.00361964	0.021712	DNAJC6
cg27166177	4.46708	chr22	49498376	-0.00515088	0.021712
cg12817840	4.46387	chr5	124070989	0.00417366	0.0218806	ZNF608
cg08389814	4.46258	chr20	61732569	0.00821334	0.021921	HAR1B; HAR1A
cg25711779	4.45903	chr2	56149825	0.00314629	0.0221661	EFEMP1
cg24642523	4.4556	chr14	65009265	0.00254178	0.0223376	HSPA2
cg09567725	4.45516	chr16	85336621	-0.00447143	0.0223376
cg04506190	4.45465	chr3	129323941	0.00651166	0.0223376	PLXND1
cg04591018	4.45373	chr16	77997302	0.0100041	0.0223472	VAT1L
cg01798261	4.45033	chr20	21378495	0.00404481	0.022583	NKX2-4
cg26848086	4.44902	chr11	31832246	0.000912323	0.0226285	PAX6
cg24698537	4.44433	chr1	19229364	0.0010126	0.0228367	ALDH4A1
cg21515349	4.44506	chr17	42082028	0.00214395	0.0228367	NAGS; PYY
cg23766254	4.44522	chr17	42431859	0.0101961	0.0228367	FAM171A2
cg03403991	4.44136	chr22	51167187	-0.00414492	0.0230387	SHANK3
cg27038676	4.44048	chr16	88334272	-0.00482706	0.023046
cg16745446	4.43925	chr15	29863648	0.00257318	0.0230857	FAM189A1
cg03573446	4.43763	chr20	55841893	0.00309262	0.023099	BMP7
cg04510282	4.43751	chr5	77253378	0.0080324	0.023099
cg20291049	4.43626	chr2	105472217	0.0033976	0.0231417	POU3F3
cg03960066	4.43459	chr1	150255503	0.00887883	0.0232244	C1orf51
cg03025830	4.43271	chr8	21905599	0.0136835	0.0233272	FGF17
cg23510764	4.43153	chr5	166419955	-0.00607971	0.0233647
cg18055623	4.42964	chr19	54485327	0.00730239	0.02347	CACNG8; MIR935
cg24892069	4.42554	chr10	33562205	-0.00621179	0.0235418	NRP1
cg16601359	4.427	chr12	2955294	0.00561711	0.0235418
cg11715202	4.42787	chr12	131189612	-0.0019535	0.0235418
cg01297756	4.42613	chr13	100548415	0.00307181	0.0235418	CLYBL
cg00286125	4.42499	chr19	36246906	0.00650672	0.0235418	HSPB6
cg08534628	4.42286	chr13	100650073	0.00332053	0.0236188
cg11595270	4.42264	chr3	38765009	-0.00398889	0.0236188	SCN10A
cg18451114	4.41645	chr1	38511677	0.0020054	0.0239951	POU3F1
cg14202910	4.41672	chr14	61124238	0.00128797	0.0239951
cg03526920	4.41663	chr14	77291706	-0.00413827	0.0239951	C14orf166B
cg13478928	4.41438	chr1	75596724	0.00293448	0.0241228	LHX8
cg14356799	4.40828	chr6	33044345	-0.00675579	0.0246505	HLA-DPB1
cg07028396	4.40534	chr10	93805682	0.0080882	0.0247933
cg22204103	4.40553	chr4	41540115	-0.00880404	0.0247933	LIMCH1
cg04303382	4.40207	chr17	77766421	0.00441036	0.0249889
cg24712501	4.40187	chr5	1401718	-0.00417112	0.0249889	SLC6A3
cg02086801	4.40114	chr5	76928406	0.00412498	0.0249889	OTP
cg17425818	4.39973	chr10	33612892	-0.0088988	0.025056	NRP1
cg14120215	4.39792	chr12	113841668	-0.00809855	0.0250598	SDS
cg01983682	4.39778	chr2	162283979	0.00305997	0.0250598
cg17347178	4.39673	chr5	140052701	0.00712645	0.0250598	DND1
cg08015382	4.39673	chr6	12365899	-0.00417315	0.0250598
cg17561417	4.39544	chr3	13590432	0.00460467	0.0251162	FBLN2
cg16664394	4.39376	chr5	54527671	0.00199467	0.0252119	CCNO
cg04792813	4.39135	chr14	100070043	0.00308497	0.0253832	CCDC85C
cg18156486	4.38926	chr11	2884295	0.0112209	0.0255233
cg13441112	4.38158	chr1	196844364	-0.00493052	0.0262503
cg11634198	4.37821	chr17	37764158	0.00305679	0.026377	NEUROD2
cg18919097	4.37964	chr3	161090798	0.00415441	0.026377	C3orf57
cg09087961	4.37879	chr7	23503778	-0.00431815	0.026377	IGF2BP3
cg04342863	4.37703	chr2	62560135	-0.0036676	0.0264253
cg21392700	4.37526	chr13	36049335	0.0028071	0.0265381	MAB21L1; MIR548F5;NBEA
cg19892195	4.37368	chr2	236963462	0.005437	0.0266297	AGAP1
cg22851420	4.37162	chr1	40149650	0.00572095	0.0267229	HPCAL4
cg13726563	4.37139	chr13	112599593	-0.00304773	0.0267229
cg00930873	4.36977	chr15	58357973	0.00241592	0.0268208	ALDH1A2
cg05797224	4.3664	chr1	94277532	-0.00267762	0.0269552
cg18240400	4.36703	chr10	46168597	0.00454923	0.0269552	ANUBL1
cg25865553	4.36712	chr3	52828594	-0.00171334	0.0269552	ITIH3
cg04795318	4.36523	chr15	26246754	-0.00140806	0.0269728
cg26350754	4.36483	chr6	33043868	-0.00560912	0.0269728	HLA-DPB1
cg04367503	4.36219	chr19	13121571	0.00804273	0.0271842	NFIX
cg25818109	4.35577	chr3	186937654	-0.00597807	0.0278174	MASP1
cg05488632	4.35491	chr19	15343174	0.00261593	0.0278348	EPHX3
cg14698665	4.35357	chr5	11389290	-0.00723846	0.0279073	CTNND2
cg01084566	4.34872	chr4	175444482	0.0128778	0.0283774	HPGD
cg21296230	4.3469	chr15	33010536	0.00359543	0.0284272	GREM1
cg01610165	4.34752	chr5	124071029	0.00172958	0.0284272	ZNF608
cg09983897	4.34308	chr16	31483285	0.00115931	0.0287065	TGFB1I1
cg20046330	4.3432	chr8	80523364	0.00354924	0.0287065	STMN2
cg02067983	4.34089	chr12	49372131	0.00286605	0.0288807	WNT1
cg03538430	4.33944	chr1	231296659	0.00273043	0.0289186
cg02521641	4.3392	chr4	6202609	0.0014515	0.0289186	JAKMIP1
cg22007809	4.33587	chr2	202278709	-0.0053979	0.0291017	TRAK2
cg26517012	4.33559	chr5	1861850	-0.00245624	0.0291017
cg09644065	4.33576	chr6	127835750	0.00259632	0.0291017	C6orf174
cg24056567	4.33438	chr8	18871909	0.00307274	0.0291635	PSD3
cg23782616	4.33126	chr18	61616526	0.0019342	0.0294514	HMSD
cg13848598	4.32959	chr10	115804578	0.00397501	0.029457	ADRB1
cg00434010	4.3292	chr6	100903691	0.0026811	0.029457	SIM1
cg14507845	4.33041	chr9	137418069	-0.00457662	0.029457
cg12573705	4.32549	chr13	36050889	0.00255932	0.0297679	MIR548F5; NBEA; MAB21L1
cg21214293	4.32524	chr5	145713882	0.00272648	0.0297679
cg04249559	4.32014	chr12	655964	-0.00186868	0.0301546	B4GALNT3
cg15233611	4.31959	chr12	122244660	0.00555744	0.0301546	SETD1B
cg17002328	4.31977	chr14	91751773	0.00681584	0.0301546	CCDC88C
cg01907005	4.31805	chr19	4517804	-0.00319344	0.0301546	PLIN4
cg10186219	4.31926	chr22	39769995	-0.00287832	0.0301546	SYNGR1
cg17885226	4.31814	chr6	105388731	0.00429729	0.0301546
cg00192275	4.31578	chr10	134874942	-0.000937839	0.0302716
cg09624551	4.31642	chr3	72128386	-0.0083445	0.0302716
cg23287992	4.31447	chr6	31734390	0.00680779	0.0303511	C6orf27
cg21836358	4.30703	chr1	63790202	0.00381146	0.0308855	FOXD3
cg19216994	4.30687	chr11	811557	-0.00376484	0.0308855	RPLP2; SNORA52
cg19377250	4.30731	chr7	100463206	-0.00664551	0.0308855	SLC12A9
cg09817024	4.30776	chr8	11471395	-0.00989546	0.0308855
cg11070657	4.30936	chr8	134871397	-0.00217228	0.0308855
cg07178006	4.30449	chr11	20184718	0.00281825	0.0309199
cg04865691	4.30432	chr13	112723421	0.00269922	0.0309199	SOX1
cg23454038	4.30499	chr5	72742787	0.00241772	0.0309199	FOXD1
cg00384539	4.30403	chr8	70983567	0.00136168	0.0309199	PRDM14
cg09310092	4.29759	chr19	35529201	-0.00622223	0.0315647	SCN1B
cg22849665	4.29735	chr6	32118375	0.00789331	0.0315647	PRRT1
cg02919422	4.29695	chr8	55370544	0.00323459	0.0315647	SOX17
cg26666835	4.29625	chr5	170742118	0.0027783	0.0315731
cg04453050	4.29561	chr3	51740896	0.0058805	0.0315743	GRM2
cg07191657	4.29193	chr10	14478541	-0.00638866	0.0316845	MIR1265
cg21820873	4.29337	chr11	64138719	0.00340273	0.0316845	RPS6KA4
cg14522800	4.29161	chr17	4648566	0.00468908	0.0316845	ZMYND15
cg26974111	4.29228	chr18	12254120	0.00271781	0.0316845	CIDEA
cg03340878	4.2935	chr6	27925166	-0.00888425	0.0316845	OR2B6
cg24908814	4.29071	chr5	132947725	0.00164556	0.0317193	FSTL4
cg13066963	4.2871	chr1	6485317	0.00361056	0.0317604	ESPN
cg23905216	4.28486	chr11	2161390	0.00305218	0.0317604	INS-IGF2; IGF2AS; IGF2
cg15985775	4.28529	chr11	20183267	0.00380804	0.0317604	DBX1
cg04916802	4.28604	chr13	36052985	0.0032289	0.0317604	MIR548F5; NBEA
cg15136870	4.28503	chr19	18717036	0.00275233	0.0317604	CRLF1
cg05231308	4.28725	chr2	27531163	0.00718169	0.0317604	UCN
cg04467618	4.28488	chr6	134210946	0.0033743	0.0317604	TCF21
cg08365388	4.2855	chr6	148663353	0.00230311	0.0317604	SASH1
cg15887709	4.28745	chr7	1270976	0.00247237	0.0317604
cg11283429	4.28143	chr13	28549574	0.00300142	0.0320413
cg14898223	4.28195	chr2	190447407	-0.00741927	0.0320413
cg26293546	4.28036	chr1	214162659	0.00231113	0.0321009	PROX1
cg03326252	4.27748	chr11	133821166	0.007367	0.0323147	IGSF9B
cg20957370	4.27755	chr5	153338888	0.00593985	0.0323147
cg08726667	4.27585	chr16	28573379	-0.00508147	0.0324165	CCDC101
cg17527975	4.27549	chr8	142192487	0.00806612	0.0324165	DENND3
cg00145253	4.27382	chr1	75602857	0.00279913	0.0325542	LHX8
cg07679370	4.27261	chr2	145795797	-0.00382063	0.0326185
cg27209578	4.27213	chr2	175193470	0.00274273	0.0326185
cg00655552	4.2709	chr4	182862370	-0.00726648	0.0327019
cg13300273	4.26972	chr1	200842890	0.0118429	0.0327776	GPR25
cg23907053	4.2687	chr12	70215816	-0.00774864	0.0327948	RAB3IP
cg06162038	4.26841	chr2	138727217	-0.00465162	0.0327948	HNMT
cg00475509	4.26692	chr3	147125955	0.00395089	0.0327954	ZIC1
cg12172531	4.26715	chr6	32184296	-0.003198	0.0327954	NOTCH4
cg15027630	4.26664	chr7	75830811	0.00271921	0.0327954	SRRM3
cg05369942	4.26537	chr4	142228617	-0.00501782	0.0328086
cg14255824	4.26539	chr9	71795999	-0.00389299	0.0328086	TJP2
cg21200656	4.26338	chr20	21378072	0.00148876	0.0329926	NKX2-4
cg20969194	4.26228	chr2	223163175	0.00272192	0.0330288	PAX3; CCDC140
cg13696706	4.26194	chr9	124396830	0.00441018	0.0330288	DAB2IP
cg11761728	4.26126	chr4	111536679	0.00246748	0.0330422
cg04311994	4.2533	chr19	5231268	-0.000997942	0.0340224	PTPRS
cg17190891	4.25164	chr7	101962112	0.00650718	0.0341682	SH2B2
cg19586576	4.2489	chr17	42906845	0.0022	0.0343835	GJC1
cg03043157	4.24914	chr6	97010903	-0.0103786	0.0343835	FHL5
cg21860825	4.246	chr12	19358289	-0.00505247	0.0347017	PLEKHA5
cg06445348	4.2411	chr1	166917009	0.000819796	0.0349581	ILDR2
cg15948836	4.23847	chr11	36114126	-0.00819405	0.0349581	LDLRAD3
cg26589785	4.24119	chr15	41795304	0.00348384	0.0349581	ITPKA
cg09109520	4.24163	chr16	57673258	0.00511356	0.0349581	GPR56
cg03431918	4.23935	chr17	77716367	-0.00422898	0.0349581
cg07785717	4.24285	chr19	54485321	0.00613873	0.0349581	CACNG8; MIR935
cg09401099	4.23903	chr3	156534380	0.00099433	0.0349581
cg16301894	4.2421	chr4	129389744	-0.0176011	0.0349581
cg15194163	4.23863	chr6	32118213	0.00334209	0.0349581	PRRT1
cg01777019	4.24027	chr6	152128805	0.00111689	0.0349581	ESR1
cg12628061	4.2373	chr1	56453730	-0.0149634	0.0350181
cg22229016	4.23684	chr3	50304279	-0.00202725	0.0350181	SEMA3B
cg04304054	4.23636	chr6	53536337	-0.00355742	0.0350181
cg27592564	4.23453	chr19	58071582	0.00510663	0.0351647
cg01285706	4.23418	chr4	81953041	0.00334243	0.0351647	BMP3
cg24699296	4.23327	chr19	7747220	0.00883209	0.035215	TRAPPC5
cg00454305	4.2313	chr16	1429905	0.0045336	0.0353264	UNKL
cg06234378	4.23017	chr17	78170176	-0.00777015	0.0353264	CARD14
cg00868875	4.23182	chr18	24127237	0.00692612	0.0353264	KCTD1
cg19029181	4.22971	chr3	147130536	0.00294274	0.0353264	ZIC1
cg20413392	4.22994	chr9	131155013	0.00561775	0.0353264	MIR219-2
cg21870884	4.22771	chr1	200842429	0.00435633	0.0355038	GPR25
cg03799230	4.22626	chr11	80184550	-0.00496178	0.0355038
cg27423216	4.22689	chr12	5543269	0.0124613	0.0355038	NTF3
cg13895343	4.22631	chr17	26708773	0.00458482	0.0355038	SARM1
cg12157673	4.22524	chr19	52996617	0.00778916	0.0355694	ZNF578
cg13615971	4.22134	chr15	92392821	-0.00856934	0.0360428
cg25403721	4.21613	chr12	114885372	0.00154648	0.0366646
cg11410682	4.21591	chr19	46999224	0.00706989	0.0366646	PNMAL2
cg05764839	4.21529	chr6	32118298	0.00552484	0.0366761	PRRT1
cg05156805	4.21234	chr22	21318995	0.0041364	0.0370255	AIFM3
cg07739179	4.21153	chr17	42081810	0.00497422	0.0370658	NAGS; PYY
cg20872809	4.21065	chr6	1481524	-0.00360729	0.0371156
cg01653727	4.20916	chr7	5527669	0.00369355	0.0372554	FBXL18
cg22708738	4.20785	chr19	50316212	0.00203504	0.0373637	FUZ
cg14173968	4.20682	chr6	39740405	-0.00973863	0.0373637
cg05302531	4.20688	chr7	101936362	0.00574247	0.0373637	SH2B2
cg22777186	4.20585	chr11	125217550	-0.00245135	0.0374279	PKNOX2
cg12140144	4.20301	chr1	2984275	0.00322368	0.037612	FLJ42875; PRDM16
cg10194536	4.20337	chr17	807457	0.0103061	0.037612	NXN
cg16737517	4.20326	chr20	62406677	0.0102858	0.037612	ZBTB46
cg17346952	4.20086	chr12	57630107	0.0030911	0.0377739	NDUFA4L2
cg22047703	4.20107	chr20	55841896	0.00304268	0.0377739	BMP7
cg23669081	4.20029	chr17	46685353	0.0160738	0.0377807	HOXB7
cg15463484	4.19772	chr11	3141753	-0.0015112	0.0380859	OSBPL5
cg20721738	4.19572	chr22	23487104	-0.0084244	0.038306	RAB36
cg20585869	4.19402	chr8	24772333	0.00118245	0.038483	NEFM
cg19857227	4.1935	chr14	95240340	0.0040179	0.0384836
cg11731671	4.19223	chr1	2995604	-0.0108548	0.038596	PRDM16
cg02737335	4.18675	chr1	3379884	-0.00293356	0.0392728	ARHGEF16
cg10344369	4.18715	chr11	31846622	0.00262661	0.0392728
cg14958663	4.18462	chr5	140011662	0.00389764	0.0395223	CD14
cg18952546	4.18004	chr6	158138081	-0.003779	0.040155
cg14317285	4.17825	chr3	181444870	0.00110637	0.0403549	SOX2OT
cg10841124	4.17698	chr5	433274	-0.0024406	0.0404736	AHRR
cg21579239	4.17562	chr15	43211292	-0.00791996	0.0406085	TTBK2
cg16219603	4.17491	chr8	57360586	0.0023379	0.040639	PENK
cg00484358	4.17287	chr1	110610995	0.00266262	0.0408001	ALX3
cg05818685	4.17295	chr5	11384682	0.00355302	0.0408001	CTNND2
cg22945467	4.17198	chr1	207096833	0.00363811	0.0408619	FAIM3
cg16295156	4.16887	chr1	9466328	0.00441406	0.0409649
cg05360958	4.16909	chr12	15038440	-0.00829963	0.0409649	MGP
cg08468401	4.16862	chr3	14303131	-0.00813512	0.0409649
cg17024919	4.16882	chr3	21792248	0.00852628	0.0409649	ZNF385D
cg13373085	4.16882	chr5	131629069	0.00201175	0.0409649	SLC22A4
cg18902090	4.16829	chr5	140306249	0.00247207	0.0409649	PPCDHA1-13; PCDHAC1
cg00135497	4.16623	chr4	155661849	0.00579799	0.0412139
cg21126506	4.16415	chr14	76954980	-0.00459543	0.0413331	ESRRB
cg06576512	4.16485	chr2	46895917	-0.00157961	0.0413331
cg01181009	4.16348	chr3	62305213	0.00395462	0.0413331	C3orf14
cg01080998	4.16379	chr5	87981177	0.00238521	0.0413331	LOC645323
cg00151370	4.16289	chr6	16323285	0.00634977	0.0413471	ATXN1
cg10139476	4.16168	chr8	39950015	-0.00168657	0.0414617
cg25628898	4.15923	chr8	49779136	-0.00226526	0.0417791
cg15558558	4.15802	chr15	83477965	-0.00727956	0.041814	WHAMM
cg13391244	4.15809	chr7	120629638	-0.0112474	0.041814	C7orf58
cg17616646	4.15697	chr11	67271660	0.0025723	0.0419049	PITPNM1
cg10536786	4.15559	chr1	7550036	-0.00315446	0.042049	CAMTA1
cg03951374	4.15391	chr15	37390176	0.00225872	0.0421637	MEIS2
cg11084334	4.15437	chr3	9594264	0.00544379	0.0421637	LHFPL4
cg02957270	4.1526	chr17	46508097	-0.00447708	0.0422174	SKAP1
cg06558502	4.15302	chr19	57610699	0.00300487	0.0422174
cg22560214	4.15182	chr4	13531213	0.00340885	0.0422637
cg09816693	4.15097	chr14	74706113	0.002866	0.0423246	VSX2
cg15868105	4.1499	chr22	30116953	0.00297411	0.0424191	CABP7
cg10394832	4.14833	chr1	111889533	0.00584477	0.0425721	C1orf88
cg07306253	4.14752	chr15	41062224	0.00613498	0.0425721	DNAJC17; C15orf62
cg05037556	4.14773	chr2	44996068	0.00688244	0.0425721	C2orf34
cg00808170	4.14638	chr5	140807787	0.00438972	0.0426802	PCDHGA1-11; PCDHGB1-7; PCDHGB8P
cg16142855	4.14553	chr4	379900	0.00385891	0.0427416
cg12597389	4.14475	chr7	8482235	0.00335699	0.0427903	NXPH1
cg20102280	4.14278	chr13	47470793	-0.00847405	0.043039	HTR2A
cg24822053	4.14163	chr19	18979397	0.00483976	0.0430695	GDF1; LASS1
cg08506931	4.14203	chr2	223168861	0.00258147	0.0430695	CCDC140
cg01581018	4.14016	chr3	147110595	0.0025504	0.0432364	ZIC4
cg04937184	4.13931	chr14	54423845	0.00571518	0.0432977	BMP4
cg09643136	4.13881	chr2	223176683	0.00345116	0.0433014
cg19917298	4.13697	chr2	71686203	-0.00121847	0.0434073	DYSF
cg00573770	4.13765	chr2	145278485	-0.00888509	0.0434073	ZEB2
cg12513221	4.13675	chr7	150744599	-0.0047334	0.0434073	ACCN3; ABCB8
cg02413850	4.13542	chr20	44993235	0.000559519	0.0435526	SLC35C2
cg06784991	4.13422	chr1	53308768	0.00266237	0.0436752	ZYG11A
cg08220120	4.13341	chr5	138727711	0.00868563	0.0437316	LOC389333
cg27314569	4.13218	chr11	122852461	0.00301972	0.0437875	BSX
cg20067719	4.13167	chr17	48623772	-0.00643612	0.0437875	SPATA20
cg18753440	4.13199	chr7	63955786	0.00358161	0.0437875
cg21380294	4.13096	chr15	85144807	0.00102496	0.0438128	ZSCAN2
cg12757011	4.13058	chr2	162281111	0.00250375	0.0438128	TBR1
cg17527422	4.12698	chr12	48579245	0.00432797	0.0440272	C12orf68
cg00002033	4.12868	chr19	39798481	0.0101636	0.0440272	LRFN1
cg23527621	4.12745	chr3	183977549	0.00321018	0.0440272	ECE2; CAMK2N2
cg08957484	4.12819	chr5	132083532	0.00621231	0.0440272	CCNI2
cg05256179	4.12725	chr6	31658176	-0.00180705	0.0440272	BAT5
cg08302433	4.12566	chr10	134858442	-0.00389145	0.0441744
cg20265043	4.12406	chr7	23510089	0.00173266	0.0443678	IGF2BP3
cg03584351	4.12279	chr7	1184214	-0.00595863	0.0445072
cg05151360	4.12081	chr15	37402723	0.00327351	0.0447703
cg25460031	4.11936	chr19	46843271	-0.00280407	0.0448352	HIF3A
cg13290745	4.11905	chr5	159655866	-0.00131378	0.0448352	FABP6
cg25460807	4.11939	chr8	21908022	0.00758624	0.0448352
cg01217984	4.11855	chr7	27143235	0.00506824	0.0448411	HOXA2
cg11428886	4.11752	chr11	67340775	-0.00299964	0.0448503
cg18248586	4.11689	chr11	113329026	-0.00586859	0.0448503	DRD2
cg10425861	4.11765	chr15	60286540	0.00283468	0.0448503
cg13343818	4.11667	chr2	172951966	0.00250316	0.0448503	DLX1
cg26515389	4.11338	chr16	89115544	-0.00179127	0.0452658
cg27106513	4.11338	chr8	54790372	0.00286464	0.0452658	RGS20
cg21604539	4.11239	chr1	209957750	0.000774958	0.045268	C1orf74
cg02771142	4.11163	chr11	31819678	0.00227193	0.045268	PAX6
cg02186748	4.11155	chr17	48280370	-0.00389346	0.045268	COL1A1
cg27375378	4.11278	chr17	77806402	0.00794678	0.045268
cg04531704	4.11089	chr6	27125388	0.00240376	0.0453041
cg26247508	4.10948	chr10	82299669	0.00560218	0.0454728	SH2D4B
cg05039548	4.10895	chr1	91190366	0.00267624	0.0454874
cg21229337	4.10848	chr6	36931543	0.00402355	0.045491	PI16
cg22720431	4.10618	chr13	107344392	-0.0129391	0.045817
cg00384537	4.10512	chr17	39637963	-0.00301696	0.0459256	KRT35
cg05613083	4.10438	chr16	87751605	0.00916614	0.0459781	KLHDC4
cg16776065	4.10263	chr11	6340486	0.00514163	0.0460698	PRKCDBP
cg01952313	4.10252	chr13	36050881	0.00280149	0.0460698	MIR548F5; NBEA; MAB21L1
cg13392258	4.1031	chr17	77806190	0.00784099	0.0460698
cg08404702	4.09918	chr16	2133388	0.00326329	0.0465315	TSC2
cg05344066	4.09861	chr17	79285955	-0.00468923	0.0465315	TMEM105
cg14641122	4.09889	chr9	4083904	-0.00296698	0.0465315	GLIS3
cg07398352	4.09778	chr1	157085163	-0.00254725	0.0466004
cg02195657	4.09606	chr1	20617283	0.00360475	0.0467594	VWA5B1
cg16954727	4.09585	chr10	3440330	-0.0039948	0.0467594
cg09455805	4.09557	chr5	1244925	-0.00315474	0.0467594	SLC6A18
cg19821713	4.09502	chr15	96909816	0.00367042	0.0467809
cg25296374	4.09375	chr6	154691940	-0.00662113	0.0469304
cg07524873	4.09093	chr11	72305346	-0.0036199	0.0472827	PDE2A
cg24041118	4.09108	chr5	1202449	-0.0026993	0.0472827	SLC6A19
cg16184803	4.09002	chr4	111542444	0.00329754	0.0473689	PITX2
cg10361659	4.08847	chr13	51482542	0.0042446	0.0475737	RNASEH2B
cg21824733	4.08778	chr15	42197055	0.00415811	0.0475737	EHD4
cg25748108	4.08759	chr20	39968608	0.00390076	0.0475737	LPIN3
cg16933388	4.08596	chr3	49592529	0.00258845	0.0477941	BSN
cg13745402	4.08507	chr9	12776218	0.00183146	0.0478772	C9orf150
cg01244775	4.08451	chr2	131675994	-0.00409394	0.0479007	ARHGEF4
cg00075507	4.084	chr17	26708226	0.0049988	0.047915	SARM1
cg17669009	4.08293	chr19	51920885	0.00149702	0.0479738	SIGLEC10
cg15711288	4.08282	chr3	150500902	-0.0036022	0.0479738
cg25678088	4.0822	chr7	96632460	0.00292567	0.0480097	DLX6AS
cg14801038	4.08097	chr6	134214307	0.00337066	0.0481576	TCF21
cg14178899	4.07692	chr1	8076599	0.00509211	0.0483572	ERRFI1
cg18395499	4.07777	chr1	149194510	0.00332263	0.0483572
cg03145930	4.0741	chr1	228870556	-0.00466964	0.0483572	RHOU
cg05697274	4.07518	chr1	230415377	0.00777954	0.0483572	GALNT2
cg14298680	4.07636	chr10	71330352	0.00299012	0.0483572
cg03292992	4.07588	chr11	33759043	-0.00405229	0.0483572	CD59
cg25556225	4.07645	chr15	31515750	-0.00580165	0.0483572
cg00944163	4.07686	chr17	11390262	-0.00324101	0.0483572	SHISA6
cg08409113	4.07454	chr17	40937365	-0.00877056	0.0483572	WNK4
cg08415592	4.07913	chr22	36648973	-0.00566901	0.0483572	APOL1
cg04109276	4.07443	chr3	14347334	-0.00395683	0.0483572
cg08850461	4.07571	chr5	87990082	0.00155315	0.0483572
cg05419198	4.07792	chr8	145753896	0.00439605	0.0483572	MGC70857; LRRC24
cg02873524	4.07395	chr9	118916493	0.00148333	0.0483572	PAPPA
cg18745279	4.07272	chr15	93580022	-0.00223249	0.0485081
cg09229918	4.06995	chr16	2041916	0.00151136	0.0485977	SYNGR3
cg14692377	4.06973	chr17	28562685	0.00244815	0.0485977	SLC6A4
cg03671802	4.07065	chr18	56941473	0.00299417	0.0485977	RAX
cg26069719	4.07048	chr3	51716108	-0.0021669	0.0485977	TEX264
cg03814872	4.07114	chr6	7541066	0.00469022	0.0485977	DSP
cg24724428	4.07115	chr6	11044888	0.00291942	0.0485977	ELOVL2
cg04214430	4.06899	chr13	50702707	-0.00180544	0.0486581
cg03976366	4.06834	chr2	71057572	-0.00245712	0.0487019	CD207
cg15976636	4.0671	chr6	163147737	-0.00307832	0.0488562	PACRG; PARK2
cg19392831	4.06463	chr10	120355756	0.00259368	0.0490874	PRLHR
cg12654412	4.06543	chr16	71459826	0.00687862	0.0490874
cg14371312	4.06491	chr9	115874001	-0.00565992	0.0490874	C9orf110
cg25571269	4.06417	chr17	29886758	0.00304989	0.0490977	MIR193A
cg02596153	4.06363	chr6	108497141	0.00231004	0.0491211	NR2E1
cg19746780	4.06255	chr8	11540602	0.00188401	0.0492469
cg09864457	4.06064	chr19	42502731	0.00279982	0.0495312	GRIK5
cg00073837	4.05957	chr2	223177008	0.00257218	0.0496088
cg05711036	4.05941	chr7	5527927	0.00859565	0.0496088	FBXL18
cg23109891	4.05851	chr22	38379218	0.00378668	0.0496259	SOX10
cg03301848	4.05867	chr6	137810203	0.00249911	0.0496259
cg14225485	4.05612	chr2	14772568	0.00289334	0.0499211	FAM84A
cg10330056	4.05574	chr2	209536324	0.00930409	0.0499211
cg07164639	4.05604	chr6	110736958	-0.00982632	0.0499211	DDO
cg15124757	4.05474	chr2	17699904	0.00203073	0.049957	RAD51AP2
cg02532213	4.05476	chr20	3148785	0.00322529	0.049957	ProSAPiP1

## Sheet: Table S4
Table S4: The differentially methylated CpGs (DMPs) associated with the emergence of dimensional psychopathology using batch effects as covariates. Probe location and gene annotation are taken from Illumina reference files.
* Body: Gene body; TSS1500: 1500 bp upstream of transcriptional start site (TSS): TSS200, 200bp upstream of TSS; UTR: untranslated region
Illumina CpG ID	Statistics	Chromosome	hg19 Genomic coordinate (on Chromosome)	Beta Fold Change	adjusted p-value (FDRs)	Genes associated to CpG	Genomic elements included in the CpGs*
cg11166600	7.99556	chr3	143695141	0.100228	0.00372475	C3orf58	Body
cg15427886	7.69786	chr8	55379663	0.0896011	0.00393138
cg14116799	7.20605	chr10	43800154	-0.0763566	0.00922617
cg03213396	7.03848	chr19	53760449	0.0698795	0.0106946	VN1R2	TSS1500
cg25024195	6.53857	chr17	46144968	0.0925183	0.02526
cg03638479	6.5161	chr3	52009768	-0.0666917	0.02526	ABHD14B / ABHD14A	TSS1500 / Body
cg14525247	6.50038	chr9	131154899	0.0630043	0.02526	MIR219-2	Body
cg25275750	6.22538	chr13	75918697	0.0561813	0.0410321	TBC1D4	Body
cg10544031	6.24614	chr2	223164635	-0.0261449	0.0410321	PAX3 / CCDC140	TSS1500 / 5'UTR
cg22871870	6.05243	chr15	77348431	0.0524848	0.0414772	TSPAN3	Body
cg20664238	6.03434	chr15	88798877	0.0192737	0.0414772	NTRK3	Body
cg05673214	6.03828	chr16	743476	0.0497741	0.0414772	FBXL16	3'UTR
cg01215511	6.03207	chr16	2975552	0.0680738	0.0414772	FLYWCH1	5'UTR
cg09288320	6.05455	chr2	210994670	0.0769936	0.0414772	C2orf67	Body
cg00137855	6.17817	chr5	74163723	0.0611862	0.0414772	FAM169A	TSS1500
cg19377326	5.90838	chr1	31486063	0.065738	0.0416386	PUM1	Body
cg03729042	5.66714	chr1	183560923	0.044396	0.0416386	NCF2	TSS1500
cg00589617	5.84729	chr1	230415343	0.0647315	0.0416386	GALNT2	3'UTR
cg24250902	5.84708	chr1	230415547	0.0681695	0.0416386	GALNT2	3'UTR
cg03754250	5.69544	chr10	31320338	-0.0393722	0.0416386	ZNF438	5'UTR; Body
cg15627145	5.66248	chr10	61802440	0.05452	0.0416386	ANK3	3'UTR
cg19797700	5.82291	chr10	62723590	0.0944905	0.0416386	RHOBTB1	Body
cg03667488	5.83314	chr10	89733191	0.106648	0.0416386
cg23728588	5.74675	chr10	118304610	0.0869108	0.0416386	PNLIP	TSS1500
cg25223716	5.79815	chr10	127817454	0.0814269	0.0416386	ADAM12	Body
cg23363039	5.9659	chr12	6056642	-0.0461778	0.0416386	ANO2	TSS1500
cg19171375	5.90809	chr12	94658631	0.0974782	0.0416386	PLXNC1	Body
cg19647197	5.78936	chr12	102452287	0.0730743	0.0416386	CCDC53	Body
cg26585352	5.95505	chr2	58029565	0.043255	0.0416386
cg25782041	5.77609	chr2	210885701	0.0435509	0.0416386	RPE / C2orf67	3'UTR / 3'UTR
cg00539955	5.65199	chr22	44395433	0.0475349	0.0416386	PARVB	Body
cg21643138	5.65725	chr3	196242423	0.107306	0.0416386	C3orf43	TSS200
cg18645906	5.75026	chr4	15704599	0.0424558	0.0416386	BST1	5'UTR; 1stExon
cg24882829	5.70006	chr4	123839717	0.131655	0.0416386	NUDT6	5'UTR; Body
cg24382521	5.67542	chr5	40908228	0.0679929	0.0416386	C7	TSS1500
cg08869493	5.83949	chr6	27096841	0.0652912	0.0416386
cg01599742	5.71966	chr6	39902533	0.051064	0.0416386	MOCS1	TSS1500
cg07620838	5.66476	chr6	76058068	0.0986274	0.0416386	FILIP1	Body
cg10264354	5.78729	chr6	129505619	0.046628	0.0416386	LAMA2	Body
cg17558214	5.76342	chr7	11101436	0.115146	0.0416386	PHF14	Body
cg05491767	5.89989	chr7	48074093	0.0915289	0.0416386	C7orf57	TSS1500
cg23002008	5.7229	chr8	17600575	0.0318125	0.0416386	MTUS1	Body
cg19940584	5.36825	chr1	116187035	0.0774265	0.0431281	VANGL1	5'UTR
cg24739457	5.5526	chr1	205821442	0.0808282	0.0431281
cg18691565	5.33863	chr10	27531362	-0.0271106	0.0431281	ACBD5	TSS1500
cg04650656	5.4519	chr10	80007223	0.05151	0.0431281
cg12204171	5.33499	chr10	115935565	0.0825149	0.0431281	C10orf118	TSS1500
cg04651765	5.57754	chr10	128465572	0.0613226	0.0431281
cg24589908	5.38896	chr10	134411387	0.0314602	0.0431281	INPP5A	Body
cg27471192	5.45689	chr11	59015338	-0.0405451	0.0431281
cg12852134	5.39801	chr11	88210187	0.0292798	0.0431281
cg20195272	5.47998	chr11	95658724	0.0522676	0.0431281	MTMR2	TSS1500
cg00629688	5.46907	chr11	105479843	-0.0322678	0.0431281	GRIA4	TSS1500
cg02873783	5.51926	chr11	110225729	0.0895664	0.0431281
cg11494887	5.56132	chr11	117201094	0.0384947	0.0431281	CEP164	5'UTR
cg01293277	5.55732	chr12	10123440	0.0468551	0.0431281	CLEC12A	TSS1500
cg00837218	5.62638	chr14	21865939	0.0644741	0.0431281	CHD8 / SNORD8	Body / TSS1500
cg07007148	5.50404	chr14	33399915	0.0726194	0.0431281
cg20969923	5.31262	chr14	51295867	0.0784997	0.0431281	NIN	5'UTR
cg00685573	5.41777	chr14	79742823	0.0742061	0.0431281	NRXN3	Body
cg03793678	5.3443	chr15	96862225	0.10018	0.0431281
cg05165982	5.31162	chr16	20121436	0.0461001	0.0431281
cg06560836	5.36002	chr17	29697553	0.0532534	0.0431281	NF1	Body
cg01482790	5.39812	chr19	8513923	0.0732641	0.0431281	HNRNPM	Body
cg23401741	5.56149	chr19	32840408	0.0365517	0.0431281	ZNF507	5'UTR
cg09511741	5.41264	chr19	49668729	0.0744906	0.0431281	TRPM4	Body
cg03532026	5.36683	chr19	57829153	0.0494247	0.0431281
cg03717442	5.33457	chr2	45172201	0.0956025	0.0431281	SIX3	3'UTR
cg03981213	5.56988	chr2	60766554	0.0693021	0.0431281	BCL11A	Body
cg22304418	5.48303	chr2	74985085	0.0584279	0.0431281
cg03971661	5.42118	chr2	139657512	0.0705855	0.0431281
cg08318371	5.38424	chr2	162881135	0.0534827	0.0431281	DPP4	Body
cg24081640	5.32565	chr2	210871078	0.0532492	0.0431281	RPE	5'UTR; Body
cg01233397	5.41587	chr21	37754781	0.044298	0.0431281
cg24326223	5.34226	chr3	37368703	0.0316701	0.0431281	GOLGA4	Body
cg18154786	5.55785	chr3	149281123	0.060145	0.0431281	WWTR1	Body
cg15773072	5.36058	chr3	158286552	0.0430888	0.0431281
cg22694983	5.39194	chr3	177514999	0.0990891	0.0431281
cg21779805	5.34632	chr3	187982495	0.0383858	0.0431281	LPP	5'UTR
cg21205364	5.42178	chr4	94074754	0.0482482	0.0431281	GRID2	Body
cg19948457	5.34903	chr4	101952806	0.0712402	0.0431281	PPP3CA	Body
cg04828587	5.32916	chr4	174251028	0.0380876	0.0431281
cg21026199	5.39235	chr4	174912278	0.0910582	0.0431281
cg18084046	5.4817	chr5	166430853	0.0485404	0.0431281
cg26535273	5.36375	chr6	33419140	0.0535446	0.0431281	SYNGAP1	Body
cg01143222	5.354	chr6	53514587	0.0454492	0.0431281	KLHL31	3'UTR
cg10935498	5.45921	chr6	79898777	0.0868354	0.0431281
cg23967474	5.33751	chr6	90525844	0.0442598	0.0431281	MDN1	Body
cg19645248	5.59539	chr6	146354506	0.0849773	0.0431281	GRM1	Body
cg17925026	5.31314	chr6	170066024	0.0793983	0.0431281	WDR27	Body
cg01645676	5.39838	chr7	1053726	0.112399	0.0431281	C7orf50	Body
cg22633057	5.51545	chr7	35826527	0.031719	0.0431281
cg04669894	5.325	chr7	72993765	0.0641251	0.0431281	TBL2	TSS1500
cg05046083	5.39762	chr7	111425428	0.0323329	0.0431281	DOCK4	Body
cg05836184	5.32541	chr7	114686942	0.0710376	0.0431281
cg04953582	5.36718	chr7	120472955	0.0463873	0.0431281	TSPAN12	Body
cg07989042	5.35802	chr7	128410110	0.0768569	0.0431281	CALU	3'UTR
cg03771981	5.58482	chr7	141501499	0.0798028	0.0431281
cg23352384	5.37721	chr7	157130675	-0.0530805	0.0431281	DNAJB6	5'UTR
cg04756577	5.60681	chr8	30853564	0.0621891	0.0431281	PURG	3'UTR
cg11049583	5.34248	chr8	110158883	0.0711171	0.0431281
cg16903025	5.31391	chr8	124549553	0.0824178	0.0431281	FBXO32	Body
cg14401864	5.47397	chr9	118837362	0.0396608	0.0431281
cg25449315	5.30347	chr12	9064552	0.0684576	0.043546
cg08319412	5.29765	chr16	5149577	0.0962701	0.043546
cg03703997	5.29941	chr7	45999082	0.0925277	0.043546
cg04849089	5.2325	chr1	229326090	0.0405256	0.0439999
cg17598785	5.22341	chr10	61112628	0.0873002	0.0439999	FAM13C	5'UTR; Body
cg09204631	5.22156	chr10	80655376	0.0257386	0.0439999
cg05388821	5.22492	chr10	116637038	-0.0215948	0.0439999	FAM160B1	Body
cg16083168	5.24848	chr11	75678837	0.079271	0.0439999	UVRAG	Body
cg27230999	5.2437	chr11	114466865	0.0561067	0.0439999	FAM55D	TSS1500
cg16267263	5.27256	chr12	2110701	0.0428245	0.0439999	DCP1B	Body
cg19155552	5.21956	chr12	112369383	0.0627781	0.0439999	TMEM116	3'UTR
cg24777071	5.24311	chr12	122386353	0.0535912	0.0439999	WDR66	Body
cg11558107	5.28277	chr15	60700124	0.044952	0.0439999
cg22289694	5.27661	chr15	76545387	0.06486	0.0439999	ETFA	Body
cg05302953	5.23547	chr18	43654662	0.0365671	0.0439999
cg25432232	5.26417	chr19	57742423	0.0424415	0.0439999	AURKC	TSS200; 5'UTR; 1stExon
cg19931733	5.22665	chr2	30382574	0.0409446	0.0439999	YPEL5	3'UTR
cg05009111	5.22715	chr20	58520201	0.0237152	0.0439999	C20orf177	3'UTR
cg22163631	5.24964	chr20	61643377	0.0293427	0.0439999
cg23837282	5.27747	chr20	61818407	0.0399997	0.0439999
cg16029659	5.24472	chr21	46241005	0.0913594	0.0439999
cg04097394	5.22246	chr22	19005208	0.0878087	0.0439999	DGCR9	TSS200
cg10523696	5.26167	chr4	106750	0.0444638	0.0439999	ZNF718	Body
cg15943139	5.2542	chr6	22061708	0.0920403	0.0439999	FLJ22536	Body
cg05315195	5.2867	chr6	109294784	0.0725916	0.0439999	ARMC2	3'UTR
cg12970937	5.26235	chr7	93188125	0.0718036	0.0439999	CALCR	5'UTR
cg16491319	5.28154	chr8	2030161	0.0739321	0.0439999	MYOM2	Body
cg23877043	5.18864	chr12	6818384	0.0505412	0.0444778
cg14790078	5.19178	chr13	26140326	0.0697275	0.0444778	ATP8A2	Body
cg18854441	5.20003	chr14	21899991	0.0561227	0.0444778	CHD8	TSS200; 5'UTR
cg13489987	5.18871	chr14	67292488	0.0785234	0.0444778	GPHN	Body
cg16954236	5.18518	chr18	8638786	0.0918894	0.0444778	RAB12	3'UTR
cg20118020	5.20454	chr19	56915879	-0.0204171	0.0444778	ZNF583	5'UTR
cg19445734	5.18865	chr2	55566679	0.0780967	0.0444778	CCDC88A	Body
cg01953317	5.1928	chr2	55642894	0.0478119	0.0444778	CCDC88A	Body
cg00606396	5.1835	chr5	19531574	0.0456072	0.0444778	CDH18	Body
cg05819860	5.1844	chr6	30027209	0.0702998	0.0444778	NCRNA00171	Body
cg24555128	5.20192	chr6	163110854	0.0439478	0.0444778	PARK2	Body
cg00566949	5.20018	chr7	32927892	0.108101	0.0444778	KBTBD2	5'UTR
cg15416250	5.17558	chr14	80963257	0.0480113	0.0448249	C14orf145	3'UTR
cg02742676	5.17701	chr5	140357014	0.0905202	0.0448249	PCDHA1-13 / PCDHAC1 / PCDHAC2	Body
cg24540281	5.16927	chr2	105912735	0.0613288	0.0452811	TGFBRAP1	Body
cg12481893	5.16688	chr7	87852580	0.080854	0.0452811	SRI	Body
cg17184255	4.92474	chr1	12304762	0.039189	0.0452953	VPS13D	Body
cg00164894	5.13742	chr1	55535598	0.0385917	0.0452953	USP24	Body
cg06743782	4.95306	chr1	64293886	0.060483	0.0452953	ROR1	Body
cg15026099	4.83791	chr1	67220432	0.0600814	0.0452953	TCTEX1D1	Body
cg17130745	4.83973	chr1	81797258	0.0435796	0.0452953
cg15991082	4.99813	chr1	85872804	0.0757402	0.0452953	DDAH1	5'UTR; Body
cg13573178	4.98254	chr1	90463746	0.0811512	0.0452953	ZNF326	Body
cg17014095	4.84604	chr1	114038217	0.0630081	0.0452953	MAGI3	Body
cg24526587	4.80446	chr1	164587676	0.0577791	0.0452953	PBX1	Body
cg10835876	4.82453	chr1	168698977	0.0407766	0.0452953	DPT	TSS1500
cg18855080	4.83377	chr1	172748189	-0.0312176	0.0452953
cg06850099	5.08854	chr1	183070351	0.0531993	0.0452953	LAMC1	Body
cg23738345	5.10223	chr1	184241100	0.0513025	0.0452953
cg25595908	4.87992	chr1	184386875	0.0426956	0.0452953	C1orf21	5'UTR
cg12390585	4.81346	chr1	198669986	0.0518624	0.0452953	PTPRC	Body
cg26160460	4.90132	chr1	198828209	0.031746	0.0452953	MIR181B1 / MIR181A1	TSS200 / Body
cg12467404	4.93866	chr1	207496045	0.0708966	0.0452953	CD55	Body
cg17143843	4.94395	chr1	209523730	0.0307153	0.0452953
cg10380585	5.07164	chr1	211500971	-0.0124697	0.0452953	TRAF5	5'UTR
cg20482462	4.80991	chr1	221510043	0.0346423	0.0452953	LOC400804	TSS1500
cg24591105	5.12447	chr1	230415225	0.0496861	0.0452953	GALNT2	3'UTR
cg00938877	4.81629	chr1	248200285	0.049405	0.0452953	OR2L2 / OR2L13	TSS1500 / 5'UTR
cg09272256	4.85989	chr10	5238881	0.0337948	0.0452953	AKR1C4	1stExon
cg00465337	4.95373	chr10	15145341	0.0442882	0.0452953	RPP38	Body
cg23087877	4.80441	chr10	22022646	0.0969981	0.0452953	MLLT10	Body
cg26544725	4.98366	chr10	22266348	0.0396459	0.0452953	DNAJC1	Body
cg17845896	4.86581	chr10	29129861	0.0826061	0.0452953
cg11161396	4.9297	chr10	34998341	0.0897974	0.0452953	PARD3	Body
cg23973115	4.8093	chr10	62540149	0.0693998	0.0452953	CDK1 / CDC2	Body
cg23888215	5.05207	chr10	79422304	0.0226027	0.0452953
cg16503585	4.85304	chr10	90343641	0.0541346	0.0452953	RNLS	TSS1500
cg13242090	4.80506	chr10	97026430	0.051041	0.0452953	PDLIM1	Body
cg14380649	5.0473	chr10	98342055	0.0474025	0.0452953	TM9SF3	Body
cg14600345	4.87677	chr10	111213963	0.0716653	0.0452953
cg22785261	4.88169	chr10	131559784	0.0070361	0.0452953	MGMT	Body
cg08339497	4.81233	chr10	131592935	0.0242633	0.0452953
cg06938601	5.08905	chr10	132942686	0.0848877	0.0452953	TCERG1L	Body
cg19497444	4.92271	chr11	2930794	0.0386728	0.0452953	SLC22A18	Body
cg10157954	4.89263	chr11	6951803	0.0283812	0.0452953	ZNF215	5'UTR
cg10374797	5.00313	chr11	7114330	0.0366149	0.0452953
cg13677965	4.96636	chr11	65598258	0.0742741	0.0452953
cg11234767	4.9314	chr11	69466728	0.0247161	0.0452953	CCND1	3'UTR
cg22916363	4.85731	chr11	84521919	0.0384526	0.0452953	DLG2	Body
cg16958715	4.91239	chr11	98889455	0.0381921	0.0452953
cg06551007	5.04356	chr11	110228063	0.0591813	0.0452953
cg17089665	4.97025	chr11	111648010	0.031437	0.0452953
cg13464448	5.01863	chr11	130297513	0.00590625	0.0452953	ADAMTS8	1stExon
cg10021941	4.90008	chr12	8841938	0.0874178	0.0452953
cg11802843	5.14624	chr12	19441930	0.0444065	0.0452953	PLEKHA5	Body
cg11513088	4.82686	chr12	26111821	-0.00347331	0.0452953	RASSF8	TSS200
cg14200211	5.11027	chr12	32313007	0.0435383	0.0452953	BICD1	Body
cg04559293	4.80804	chr12	39727030	0.0535641	0.0452953	KIF21A	Body
cg16610804	5.0411	chr12	43685563	0.0323137	0.0452953
cg21540406	4.81269	chr12	43710595	0.103695	0.0452953
cg22251684	4.93161	chr12	45751145	0.0869159	0.0452953	ANO6	Body
cg13892073	4.88915	chr12	51008745	0.0308811	0.0452953	DIP2B	Body
cg14953804	4.9463	chr12	51021072	0.0639227	0.0452953	DIP2B	Body
cg14378886	4.95769	chr12	58326934	0.0397447	0.0452953
cg15689991	5.0436	chr12	65019329	-0.0301267	0.0452953	RASSF3	Body
cg22631917	4.88856	chr12	68674797	0.0257036	0.0452953
cg04028167	4.96015	chr12	76107548	0.0529454	0.0452953
cg18176054	5.15324	chr12	93839011	0.0453955	0.0452953
cg23696620	4.99261	chr12	96973562	0.0837147	0.0452953
cg22261158	4.93702	chr12	98941654	0.0451411	0.0452953	TMPO	3'UTR
cg14833024	4.89939	chr12	106913460	0.0147253	0.0452953
cg16854630	4.80174	chr12	127348285	0.0372346	0.0452953
cg23982574	5.04042	chr12	132174431	0.0478138	0.0452953
cg10286900	4.96778	chr13	44540557	0.0473392	0.0452953
cg20218678	4.81277	chr13	50745306	0.0457098	0.0452953	FAM10A4	TSS1500
cg24712244	4.81662	chr13	90045847	0.0481056	0.0452953
cg19283298	5.11353	chr13	98090226	0.0486008	0.0452953	RAP2A	Body
cg04766314	5.00831	chr13	100949400	0.0580908	0.0452953	PCCA	Body
cg11963658	4.90435	chr13	111376030	0.0481532	0.0452953
cg13183731	4.92435	chr14	20664580	0.0475405	0.0452953	OR11G2	TSS1500
cg04395431	5.10355	chr14	45619710	0.0589721	0.0452953	FANCM	Body
cg16731007	4.81039	chr14	50219079	0.079548	0.0452953	KLHDC1	3'UTR
cg23333723	4.98096	chr14	53022898	0.0677819	0.0452953	GPR137C	Body
cg11819905	4.90599	chr14	78730188	0.0566513	0.0452953
cg14954154	5.06722	chr14	90853443	0.0325276	0.0452953
cg03022926	4.94001	chr14	92248966	0.0950204	0.0452953	TC2N	3'UTR
cg27386563	4.82699	chr15	44951894	0.0563602	0.0452953	SPG11	Body
cg06238779	4.93865	chr15	65119016	0.039951	0.0452953	PIF1	TSS1500
cg01743110	4.84619	chr15	65294293	0.0775192	0.0452953	MTFMT	3'UTR
cg08154627	4.82014	chr15	68881831	0.0338048	0.0452953	CORO2B	Body
cg21850735	4.89532	chr15	73919896	0.0541587	0.0452953	NPTN	Body
cg15459953	4.9939	chr15	79666476	0.0850177	0.0452953
cg02864248	4.87779	chr15	91411838	0.0264498	0.0452953	FURIN	TSS200
cg01828676	4.88368	chr16	89118603	0.0299655	0.0452953
cg21468274	5.07582	chr17	7339835	0.041514	0.0452953	TMEM102	Body
cg00574563	4.82099	chr17	35299270	0.020639	0.0452953	LHX1	Body
cg22624070	4.93724	chr17	38097707	0.0510296	0.0452953
cg26654286	5.02786	chr17	38465510	0.0241772	0.0452953	RARA	5'UTR; 1stExon
cg04973632	4.80701	chr17	57970021	-0.0274475	0.0452953	TUBD1 / RPS6KB1	5'UTR / TSS1500
cg25741116	4.80393	chr17	78418034	0.0513944	0.0452953
cg06119016	4.84357	chr17	80373277	0.0429729	0.0452953	C17orf101	Body
cg25510254	4.86761	chr17	80813721	0.0288254	0.0452953	TBCD	Body
cg18389339	5.10689	chr18	3730593	0.0681619	0.0452953	DLGAP1	Body
cg13997883	5.01903	chr18	11880973	0.0261938	0.0452953	GNAL	Body
cg21684845	5.13838	chr18	19755501	0.0189652	0.0452953	GATA6	Body
cg03477049	4.86927	chr18	30347555	0.0256117	0.0452953	KLHL14	Body
cg12008613	4.87338	chr18	47804577	0.0455604	0.0452953	MBD1	Body
cg01075463	4.86348	chr19	1886503	0.03	0.0452953	FAM108A1	TSS1500
cg12003952	5.01009	chr19	21687300	0.063014	0.0452953	ZNF429	TSS1500
cg15977798	4.80242	chr19	30862847	0.0842648	0.0452953	ZNF536	TSS1500
cg12154103	5.11669	chr19	41221190	-0.00942369	0.0452953	ADCK4	TSS1500; 5'UTR
cg16749456	4.86979	chr19	49699879	0.0566738	0.0452953	TRPM4	Body
cg21050637	4.87302	chr19	51292465	0.0312087	0.0452953	ACPT	TSS1500
cg20693190	4.94502	chr19	56741019	0.0411678	0.0452953	ZSCAN5A	TSS1500
cg14446504	4.95765	chr2	3291358	0.0442829	0.0452953	TSSC1	Body
cg26569634	4.86941	chr2	10760591	0.0942746	0.0452953	NOL10	Body
cg16206520	4.95552	chr2	28002351	0.0804895	0.0452953	MRPL33	Body; 3'UTR
cg26354721	4.92223	chr2	39209066	0.0468012	0.0452953	SOS1	3'UTR
cg10536955	4.83861	chr2	55197220	0.0307238	0.0452953	EML6	Body
cg14475620	5.10053	chr2	70377064	0.0337843	0.0452953	C2orf42	3'UTR
cg04940582	4.94101	chr2	72356976	0.0995381	0.0452953	CYP26B1	3'UTR
cg08318384	5.14944	chr2	89159265	0.0408946	0.0452953
cg15721102	5.11798	chr2	97651503	0.094822	0.0452953	FAM178B	5'UTR
cg20146536	4.94017	chr2	102096205	0.02041	0.0452953
cg20346229	4.85709	chr2	105689122	0.0405301	0.0452953	MRPS9	Body
cg26847109	4.86931	chr2	141821182	0.0383272	0.0452953	LRP1B	Body
cg00602811	5.05549	chr2	145278564	-0.07389	0.0452953	ZEB2	TSS1500
cg19406863	5.07258	chr2	148242446	0.0524362	0.0452953
cg23253718	5.10835	chr2	151730811	0.0456467	0.0452953
cg17254273	4.82233	chr2	152591967	0.0257952	0.0452953	NEB	TSS1500
cg15279475	5.02156	chr2	152688701	0.0739479	0.0452953
cg15067583	4.83433	chr2	173255507	0.022959	0.0452953
cg25920645	4.933	chr2	176047472	0.0444011	0.0452953	ATP5G3	TSS1500
cg03223100	5.09035	chr2	178137973	0.0733402	0.0452953
cg06676119	4.92048	chr2	183312755	0.0251111	0.0452953	PDE1A	Body
cg24764432	4.81572	chr2	201354474	0.0731846	0.0452953	KCTD18	3'UTR
cg21445204	5.06477	chr2	220140750	0.0851886	0.0452953
cg27534679	4.80756	chr2	235005011	0.0457861	0.0452953
cg18920289	5.0825	chr20	447168	0.0623672	0.0452953
cg17499719	4.83703	chr20	17588410	0.0296569	0.0452953	DSTN	3'UTR
cg06349632	4.80103	chr20	32149337	0.0418051	0.0452953	CBFA2T2	TSS1500; Body
cg25325053	4.82808	chr20	58533022	0.0461178	0.0452953	CDH26	TSS1500
cg14582546	4.95384	chr20	61427684	-0.0175801	0.0452953	C20orf20	TSS200
cg05572621	4.80042	chr21	31972533	0.0546539	0.0452953	KRTAP6-2 / KRTAP22-1	TSS1500 / TSS1500
cg17758792	4.85108	chr21	37620038	0.026504	0.0452953	DOPEY2	Body
cg27120228	5.04566	chr21	44450633	0.0496367	0.0452953	PKNOX1	3'UTR
cg01866022	4.9365	chr22	29199247	0.0713954	0.0452953
cg07436224	5.00591	chr22	30115348	0.0486996	0.0452953	CABP7	TSS1500
cg25081912	5.12299	chr22	50025086	0.0616197	0.0452953	C22orf34	Body
cg15934958	4.89767	chr3	37212084	0.0850924	0.0452953	LRRFIP2	5'UTR
cg10956818	4.87869	chr3	54353131	0.0505082	0.0452953	CACNA2D3	Body
cg13520011	5.0547	chr3	65339606	0.0956602	0.0452953
cg01295782	4.80732	chr3	71739283	0.0635836	0.0452953	EIF4E3	Body
cg01551787	4.93982	chr3	72982378	0.0650856	0.0452953	GXYLT2	Body
cg16824024	4.84972	chr3	73092158	0.0504904	0.0452953	PPP4R2	Body
cg04016922	4.86205	chr3	99691269	0.0387799	0.0452953	C3orf26 / FILIP1L / MIR548G	Body / 5'UTR / Body
cg21223344	4.8456	chr3	101876189	0.075989	0.0452953
cg13234088	5.08711	chr3	125311137	0.0546851	0.0452953	OSBPL11	Body
cg15497746	4.83564	chr3	133863401	0.0612304	0.0452953
cg01532392	5.13288	chr3	146371310	0.0572877	0.0452953
cg16156182	4.95696	chr3	155925405	0.0394145	0.0452953	KCNAB1	Body
cg12693099	4.90877	chr3	156233448	0.0635526	0.0452953	KCNAB1	Body
cg17211349	5.15046	chr3	164915015	-0.0427161	0.0452953	SLITRK3	TSS1500
cg12847986	4.87603	chr3	169006475	0.0665579	0.0452953	MECOM	Body
cg11632652	5.16129	chr3	174648902	0.0555362	0.0452953	NAALADL2	Body
cg00136852	4.99608	chr3	188350489	0.016692	0.0452953	LPP	Body
cg15977148	4.8449	chr3	194189443	0.050246	0.0452953	ATP13A3	TSS1500
cg08451797	4.94319	chr3	196163167	0.0286307	0.0452953
cg20653654	4.91068	chr4	26932723	0.0406824	0.0452953	STIM2	Body
cg24093715	4.87654	chr4	47983620	0.089028	0.0452953	CNGA1	TSS200; 5'UTR
cg24529493	5.02892	chr4	53591105	0.044055	0.0452953
cg20844901	5.00849	chr4	54717951	0.0404835	0.0452953
cg20644976	4.80552	chr4	79091679	0.030025	0.0452953	FRAS1	Body
cg14819399	4.85587	chr4	110771254	0.0972693	0.0452953	LRIT3	TSS1500
cg18921206	4.89692	chr4	115320920	0.0578332	0.0452953
cg21997857	5.01774	chr4	120227080	0.036644	0.0452953	C4orf3	TSS1500
cg18585263	4.92965	chr4	124770629	0.0629265	0.0452953	LOC285419	Body
cg23600314	4.9853	chr4	153304814	0.0280987	0.0452953	FBXW7	TSS1500; Body
cg18933943	5.1291	chr4	157770752	0.0320734	0.0452953	PDGFC	Body
cg04708391	4.87109	chr4	175177265	0.0440681	0.0452953	FBXO8	Body
cg10957242	4.87705	chr4	184826299	-0.0125834	0.0452953	STOX2	TSS1500
cg19178151	5.01985	chr4	184938359	0.0181144	0.0452953	STOX2	Body
cg00528056	4.81381	chr5	4581155	0.0759753	0.0452953
cg15416770	4.79928	chr5	13919426	0.0405681	0.0452953	DNAH5	Body
cg21999071	5.04522	chr5	14313270	0.0539222	0.0452953	TRIO	Body
cg08235984	4.9686	chr5	15886517	0.0706073	0.0452953	FBXL7	Body
cg13967697	5.08314	chr5	49733066	0.0778826	0.0452953	EMB	Body
cg21638053	4.97292	chr5	52127619	0.0291197	0.0452953	ITGA1	Body
cg01923816	5.07959	chr5	53289993	0.037236	0.0452953	ARL15	Body
cg14578262	4.8667	chr5	71155577	0.0456236	0.0452953
cg06421634	5.12017	chr5	72516057	0.02453	0.0452953
cg07418518	5.09526	chr5	78406264	0.069263	0.0452953	BHMT	TSS1500
cg18343881	5.1213	chr5	83016717	0.0815597	0.0452953	HAPLN1	5'UTR; 1stExon
cg05575228	5.12903	chr5	100144067	0.0182367	0.0452953	ST8SIA4	3'UTR
cg22458780	4.87662	chr5	112721740	0.0337112	0.0452953	MCC	Body
cg25325094	5.02391	chr5	146259544	0.0369103	0.0452953	PPP2R2B	TSS1500; 5'UTR; Body
cg09714615	4.88926	chr5	148033068	0.0319984	0.0452953	HTR4	5'UTR
cg10421435	5.04059	chr5	158709548	0.0400598	0.0452953	UBLCP1	Body
cg19908591	5.07528	chr5	177610810	0.108098	0.0452953
cg15580869	4.85887	chr6	8099455	0.0580903	0.0452953	EEF1E1	Body
cg12258607	4.93231	chr6	12717138	0.0407511	0.0452953	PHACTR1	TSS1500
cg01061480	4.90098	chr6	14321559	0.0681	0.0452953
cg24903767	4.88449	chr6	15475371	0.119191	0.0452953	JARID2	Body
cg19103838	4.82502	chr6	29562688	0.091554	0.0452953
cg04166546	4.90966	chr6	30640826	-0.00648064	0.0452953	DHX16	5'UTR; 1stExon
cg17370987	4.92615	chr6	33358489	0.0346258	0.0452953	KIFC1	TSS1500
cg12922289	4.81951	chr6	34852903	0.0708124	0.0452953	TAF11	Body
cg26033870	4.86598	chr6	36022622	0.0352887	0.0452953	MAPK14	Body
cg11409081	4.79984	chr6	36568488	0.0495882	0.0452953	SFRS3	Body
cg05273999	4.8174	chr6	39788266	0.041735	0.0452953	DAAM2	5'UTR
cg08335129	4.83796	chr6	42322885	0.103811	0.0452953	TRERF1	5'UTR
cg05996042	4.80718	chr6	45295718	0.0708687	0.0452953	RUNX2 / SUPT3H	TSS1500 / 5'UTR; Body
cg19821404	4.829	chr6	91151394	0.0746514	0.0452953
cg24465845	4.82292	chr6	116359135	0.0590157	0.0452953	FRK / LOC728402	Body / TSS1500
cg16504696	5.06134	chr6	128031010	0.0554102	0.0452953	THEMIS	3'UTR
cg04639555	4.98085	chr6	131893378	0.0994437	0.0452953	ARG1	TSS1500
cg17148503	4.99004	chr6	136227579	0.0307801	0.0452953	PDE7B	Body
cg09932762	4.92165	chr6	137861989	0.0551974	0.0452953
cg12891604	5.14125	chr6	148322898	0.0408983	0.0452953
cg12199954	4.91091	chr6	156715760	0.106874	0.0452953
cg27630180	4.8436	chr6	163135177	0.0342925	0.0452953	PARK2	Body
cg22623236	5.06307	chr6	165747969	0.062784	0.0452953	PDE10A	Body
cg02893547	4.83238	chr6	168372652	0.0605444	0.0452953	MLLT4	3'UTR
cg17371170	5.02229	chr6	168570358	0.0590378	0.0452953
cg16572625	4.9621	chr6	168915464	0.0229211	0.0452953	SMOC2	Body
cg23237765	4.96314	chr7	921845	0.0309557	0.0452953	C7orf20	Body
cg00872256	4.95204	chr7	23243417	0.0423923	0.0452953
cg15822656	5.04723	chr7	30321030	0.0379957	0.0452953
cg13337295	4.79996	chr7	30624246	0.0527141	0.0452953
cg25666995	4.81846	chr7	37421924	0.051322	0.0452953	ELMO1	5'UTR
cg13135047	5.10377	chr7	39706299	0.0449305	0.0452953	RALA	5'UTR
cg09949666	5.07892	chr7	43678966	0.0842046	0.0452953	C7orf44	3'UTR
cg21873741	4.92402	chr7	45762358	0.0385359	0.0452953	ADCY1	3'UTR
cg17389149	4.90316	chr7	55227884	0.106615	0.0452953	EGFR	Body
cg07572214	5.14063	chr7	68922405	0.0289927	0.0452953
cg03539736	4.85979	chr7	80548024	-0.0238733	0.0452953	SEMA3C	5'UTR
cg07516965	4.89829	chr7	82747669	0.0422178	0.0452953	PCLO	Body
cg01892620	4.80796	chr7	91233091	0.0442047	0.0452953
cg07148407	5.05669	chr7	102775759	0.0469894	0.0452953	NAPEPLD	5'UTR
cg11531783	4.80972	chr7	104696669	0.0500447	0.0452953	MLL5	Body
cg12632569	4.9874	chr7	107686951	0.054495	0.0452953	LAMB4	Body
cg02561103	4.89427	chr7	115862891	0.0654527	0.0452953	TES	TSS200; Body
cg06083506	5.02817	chr7	115912039	0.0483014	0.0452953
cg00839642	4.9838	chr7	133043175	0.0663157	0.0452953	EXOC4	Body
cg04197749	4.79959	chr7	134669641	0.0409659	0.0452953
cg05225993	5.02201	chr7	148537903	0.0696783	0.0452953	EZH2	Body
cg17428748	4.85799	chr7	158741438	0.0609138	0.0452953
cg03470646	4.96605	chr8	9402640	0.0391198	0.0452953
cg07307335	4.82706	chr8	12602187	0.0830649	0.0452953	LONRF1	Body
cg08517799	4.84736	chr8	53566460	0.0863855	0.0452953	RB1CC1	Body
cg06054027	4.89122	chr8	70282386	0.0979921	0.0452953
cg01874933	5.14358	chr8	87427271	0.0412339	0.0452953	WWP1	Body
cg23205034	4.94995	chr8	98116447	0.0692942	0.0452953	PGCP	Body
cg05992395	4.97282	chr8	110145814	0.0488997	0.0452953
cg24294819	4.88078	chr8	117887282	-0.00895796	0.0452953	RAD21	TSS200
cg12803053	5.09124	chr8	126142264	0.0555671	0.0452953	NSMCE2	Body
cg21216618	4.9566	chr9	14643897	0.0800944	0.0452953	ZDHHC21	Body
cg13750566	4.9413	chr9	92222745	0.0420128	0.0452953
cg00492574	4.80758	chr9	110248385	0.0491131	0.0452953	KLF4	Body
cg14000282	5.04502	chr9	135650088	0.0746899	0.0452953	C9orf98	Body
cg19350728	4.92089	chr9	135820526	-0.0119928	0.0452953	TSC1	TSS1500
cg07356123	4.79818	chr6	154558509	0.117213	0.0453193	IPCEF1 / OPRM1	Body / Body
cg19107112	4.7958	chr3	180550814	0.0492629	0.0454727
cg15931233	4.79514	chr5	53455496	0.0183596	0.0454727	ARL15	Body
cg13855589	4.79356	chr1	155348145	0.0300968	0.0455035	ASH1L	Body
cg27629134	4.7931	chr2	209675250	0.0820672	0.0455035
cg23679432	4.79066	chr12	32836024	0.0342547	0.0455656	DNM1L	Body
cg23883404	4.79084	chr19	44455202	-0.0237753	0.0455656	ZNF221	TSS200
cg01464707	4.78771	chr19	58153662	0.0255559	0.0455656	ZNF211	3'UTR
cg13491848	4.78916	chr4	120991796	0.0596515	0.0455656
cg24886083	4.78851	chr7	99173263	0.0312369	0.0455656	ZNF655	3'UTR
cg26710819	4.78726	chr7	134653134	0.0377242	0.0455656	CALD1	3'UTR
cg26165853	4.77495	chr10	79793501	-0.0135548	0.0457024	RPS24	TSS200
cg04845687	4.77621	chr10	102787772	0.0629397	0.0457024	PDZD7	Body
cg25932566	4.77663	chr11	114069864	0.0339856	0.0457024	ZBTB16	Body
cg09314702	4.77488	chr12	76271607	0.0651399	0.0457024
cg14488380	4.77527	chr14	57732022	0.0423308	0.0457024	EXOC5	Body
cg00597043	4.78399	chr17	5375394	0.0576655	0.0457024
cg18401262	4.77626	chr18	12672632	0.0812822	0.0457024	CEP76	3'UTR
cg14926103	4.77852	chr2	1517047	0.0210398	0.0457024	TPO	Body
cg05789881	4.77491	chr3	25467534	0.0797403	0.0457024
cg27065742	4.77547	chr4	84180701	0.0786431	0.0457024
cg03724962	4.77486	chr4	154256138	0.0572935	0.0457024	TRIM2	3'UTR
cg16261704	4.7772	chr5	118943582	0.03221	0.0457024
cg01715172	4.77978	chr6	152128024	0.0507153	0.0457024	ESR1	TSS1500; 5'UTR
cg04344190	4.77286	chr16	78218445	0.0350737	0.0457399	WWOX	Body
cg08350119	4.77319	chr17	62499667	0.0584449	0.0457399	DDX5	Body
cg04827379	4.77017	chr10	118083701	0.0563288	0.0457761	C10orf96	TSS1500
cg16351410	4.76883	chr11	49049039	0.0307372	0.0457761
cg08142058	4.76967	chr14	61695425	0.0467864	0.0457761
cg10740880	4.76833	chr2	170365212	0.0623838	0.0457761	KBTBD10	TSS1500
cg18034995	4.7685	chr7	38805409	0.02919	0.0457761	VPS41	Body
cg18923581	4.76126	chr12	8198821	-0.0198404	0.0462868	FOXJ2	Body
cg25810455	4.76318	chr13	103253707	0.0450824	0.0462868	TPP2	Body
cg25581124	4.75927	chr15	51786154	0.0775365	0.0462868	DMXL2	Body
cg17444642	4.76253	chr5	106751231	0.0495353	0.0462868	EFNA5	Body
cg06579481	4.75962	chr7	104621597	0.0693882	0.0462868
cg05740655	4.76092	chr8	59942923	0.065526	0.0462868	TOX	Body
cg07252308	4.75559	chr1	152196597	0.0462462	0.0463506	HRNR	5'UTR
cg03976650	4.75546	chr13	77456505	0.0488674	0.0463506	KCTD12	1stExon; 3'UTR
cg06025456	4.75638	chr6	32120863	0.0458801	0.0463506	PPT2 / PRRT1	TSS1500 / TSS1500
cg12146909	4.7567	chr7	156951457	0.0899518	0.0463506	UBE3C	Body
cg17681079	4.75345	chr7	27556963	0.035556	0.0465018
cg27402766	4.74873	chr3	100468242	0.0456943	0.0470029	ABI3BP	3'UTR
cg07969095	4.74633	chr2	148606712	0.0678511	0.0471321	ACVR2A	Body
cg11554249	4.7461	chr2	157195307	0.0535218	0.0471321
cg20459022	4.7439	chr19	46651087	0.06008	0.0471917	IGFL2	TSS1500; 5'UTR ; 1stExon
cg02584161	4.7432	chr6	156086665	0.0770818	0.0471917
cg26031288	4.74454	chr7	40787015	0.0609513	0.0471917	C7orf10	Body
cg01034243	4.74058	chr16	3689148	0.0467167	0.047392
cg09170232	4.73842	chr2	66759368	0.0404007	0.047392	MEIS1	Body
cg01547344	4.73971	chr5	153282014	0.0619362	0.047392
cg21171115	4.73859	chr9	112887903	0.0663242	0.047392	AKAP2 / PALM2-AKAP2	5'UTR; Body / Body
cg14523054	4.73761	chr9	128025451	0.0498006	0.047393	GAPVD1	5'UTR
cg07909692	4.7351	chr12	41728680	0.0928939	0.0474419	PDZRN4	Body
cg15787389	4.73484	chr3	56337073	0.0465843	0.0474419	ERC2	Body
cg10215185	4.73486	chr8	50756867	0.0379335	0.0474419
cg09635768	4.70134	chr1	8601318	0.0904459	0.0474421	RERE	Body
cg25407736	4.71891	chr1	68296179	0.0433333	0.0474421	GNG12	5'UTR
cg04140633	4.69798	chr1	117208496	0.0828111	0.0474421	IGSF3	Body
cg00953069	4.71884	chr1	155991941	0.0236613	0.0474421	SSR2	TSS1500
cg12639574	4.69731	chr1	179200312	0.0499095	0.0474421	ABL2	TSS1500
cg03396152	4.73252	chr1	236147721	0.0368569	0.0474421	NID1	Body
cg24341711	4.69756	chr10	641641	0.0330474	0.0474421	DIP2C	Body
cg05860556	4.71185	chr10	112331306	0.0592757	0.0474421	SMC3	Body
cg17429075	4.7187	chr10	130492994	0.0839958	0.0474421
cg27073337	4.71495	chr11	133998086	0.0970464	0.0474421	JAM3	Body
cg05620648	4.69919	chr12	19308364	0.0347872	0.0474421	PLEKHA5	Body
cg14993486	4.70459	chr12	24704462	0.0374264	0.0474421	SOX5	5'UTR
cg03786709	4.70383	chr12	42551291	0.0782328	0.0474421	YAF2	3'UTR
cg16192751	4.71287	chr12	95945767	0.0488357	0.0474421	USP44	TSS1500
cg06125576	4.7205	chr13	80913340	-0.0453924	0.0474421	SPRY2	5'UTR
cg02730492	4.71465	chr13	110874299	0.030792	0.0474421	COL4A1	Body
cg19990483	4.70966	chr14	51030485	0.056509	0.0474421	ATL1	Body
cg09271279	4.69477	chr14	89588740	-0.0394927	0.0474421
cg23376085	4.72901	chr14	99888008	0.018922	0.0474421	SETD3	Body
cg09449012	4.70588	chr15	93995636	0.045209	0.0474421
cg08315825	4.72993	chr15	99337389	0.04646	0.0474421	IGF1R	Body
cg05772946	4.72216	chr16	4545139	0.030432	0.0474421	HMOX2	TSS1500; 5'UTR
cg27353640	4.70688	chr16	63762882	0.0593412	0.0474421
cg08146156	4.7041	chr16	66918260	0.0324219	0.0474421	PDP2	Body
cg08130292	4.71096	chr19	52870301	0.072694	0.0474421	ZNF610	3'UTR
cg05937392	4.70282	chr2	18736132	0.0251145	0.0474421	RDH14	3'UTR
cg21849780	4.69518	chr2	99226313	0.0573384	0.0474421	C2orf64 / UNC50	TSS1500 / Body
cg02870813	4.72439	chr2	106248317	0.0509958	0.0474421
cg03970176	4.71475	chr2	129284348	0.0226526	0.0474421
cg12382418	4.7185	chr3	15466952	0.0594963	0.0474421	METTL6	Body
cg11428189	4.72326	chr3	107552873	0.0132189	0.0474421
cg22481276	4.71937	chr3	178985975	0.0374003	0.0474421	KCNMB3	TSS1500
cg16270231	4.69886	chr4	8468878	0.024266	0.0474421	C4orf23	Body
cg05903821	4.69133	chr4	41864337	0.0322017	0.0474421
cg09037726	4.73239	chr4	76995173	0.0307209	0.0474421	ART3	TSS1500; 5'UTR
cg10497345	4.71598	chr4	90172038	0.0575948	0.0474421	GPRIN3	5'UTR
cg06523752	4.71238	chr4	123299985	0.0428405	0.0474421	ADAD1	TSS1500; TSS200
cg09756226	4.69493	chr4	125343843	0.0279679	0.0474421
cg27393277	4.6914	chr4	177673704	0.0538822	0.0474421	VEGFC	Body
cg10133171	4.72589	chr4	188534448	0.042842	0.0474421
cg05918355	4.69337	chr5	54515640	0.0328226	0.0474421
cg00888801	4.69671	chr5	140806126	0.0387909	0.0474421	PCDHGA1-11 / PCDHGB1-7 / PCDHGB8P	Body / Body / Body
cg18259348	4.69262	chr5	160350644	0.0625317	0.0474421
cg02580987	4.71435	chr5	176615786	0.0572284	0.0474421	NSD1	Body
cg21552319	4.71087	chr6	24356996	0.0464717	0.0474421	DCDC2 / KAAG1	Body / TSS200
cg06361793	4.73304	chr6	25875671	0.0474575	0.0474421	SLC17A3	TSS1500
cg08548066	4.69861	chr6	27366902	0.0388276	0.0474421	ZNF391	5'UTR
cg18016994	4.69347	chr6	28889421	0.0298293	0.0474421	TRIM27	Body
cg10665848	4.70292	chr6	29631447	0.0435679	0.0474421	MOG	Body
cg24535176	4.72635	chr6	133561386	0.0950759	0.0474421	EYA4	TSS1500
cg03702732	4.72548	chr6	149283123	0.0452237	0.0474421	UST	Body
cg00145985	4.73131	chr7	82019862	0.0896712	0.0474421	CACNA2D1	Body
cg20718170	4.69133	chr7	123322268	0.0449754	0.0474421	WASL	3'UTR
cg00668852	4.70647	chr7	150554113	0.0374936	0.0474421	ABP1	Body
cg07490124	4.70581	chr8	131368922	0.0688434	0.0474421	ASAP1	Body
cg14613195	4.72081	chr9	20996718	0.0315399	0.0474421
cg11953824	4.69657	chr9	111697545	0.0415408	0.0474421	C9orf6 / IKBKAP	Body / TSS1500
cg21193975	4.72791	chr9	137024866	0.0478813	0.0474421	WDR5	3'UTR
cg16430099	4.67825	chr1	118049898	0.0383931	0.0475016	MAN1A2	Body
cg04098169	4.68742	chr1	222397755	0.048785	0.0475016
cg11753124	4.68657	chr1	222476017	0.0605537	0.0475016
cg05447955	4.68436	chr11	78125675	0.0627838	0.0475016	GAB2	Body
cg01954957	4.67724	chr14	38263617	0.0487824	0.0475016
cg09366982	4.67699	chr14	64658673	0.0716508	0.0475016	SYNE2	Body
cg11985745	4.68452	chr18	54314844	0.0448987	0.0475016
cg17340170	4.6841	chr19	21686146	0.0781725	0.0475016
cg22615747	4.67766	chr2	206160197	0.0400704	0.0475016	PARD3B	Body
cg24827660	4.68139	chr20	58179538	0.0228062	0.0475016	PHACTR3	TSS200
cg26385013	4.6878	chr3	98249859	0.0335462	0.0475016	GPR15	TSS1500
cg09432964	4.67727	chr3	155704884	0.0400473	0.0475016
cg02182794	4.67838	chr4	13369795	0.0374963	0.0475016	RAB28	3'UTR
cg14201545	4.68974	chr4	140450629	0.0500456	0.0475016	SETD7	Body
cg26605891	4.68091	chr5	55755086	0.0194623	0.0475016
cg06434353	4.67887	chr5	114951632	0.0690713	0.0475016	TMED7-TICAM2 / TMED7	Body / 3'UTR
cg08794539	4.67778	chr6	25772605	0.0723426	0.0475016	SLC17A4	Body
cg23713249	4.67737	chr7	150418241	0.0885699	0.0475016	GIMAP1	3'UTR
cg19291056	4.68745	chr8	989168	0.051777	0.0475016
cg20583060	4.67782	chr8	79429818	0.0400304	0.0475016	PKIA	5'UTR
cg22982098	4.67545	chr17	55339169	0.0591006	0.0475247	MSI2	Body
cg09198360	4.67574	chr6	89805844	0.0129719	0.0475247	SFRS13B	3'UTR
cg25832795	4.67443	chr20	10019010	0.0240081	0.0475704	ANKRD5	Body
cg05136510	4.67	chr3	62365140	-0.0353989	0.0479364
cg08996334	4.66961	chr3	114270647	0.0649409	0.0479364	ZBTB20	5'UTR
cg25005674	4.66996	chr5	146039685	0.0367638	0.0479364	PPP2R2B	Body
cg22360024	4.66886	chr11	18124520	0.122997	0.0479456	SAAL1	Body
cg17107626	4.66671	chr17	7115524	0.0709965	0.0480642	DLG4	Body
cg27622325	4.66662	chr2	179545785	0.0529789	0.0480642	TTN	Body
cg16082606	4.66516	chr14	105486648	-0.0216312	0.0481683	CDCA4	5'UTR
cg10556222	4.65929	chr1	210531905	0.0391232	0.0482608	HHAT	Body
cg00700412	4.65921	chr12	58011837	0.0488016	0.0482608
cg25619136	4.66095	chr12	100658609	0.0858663	0.0482608	DEPDC4	Body
cg03934002	4.66108	chr13	100096052	0.0316892	0.0482608
cg04390004	4.65921	chr19	39279324	0.0204597	0.0482608	LGALS7B	TSS1500
cg23196445	4.65916	chr4	146100958	-0.00444684	0.0482608	OTUD4	TSS200
cg05183646	4.66349	chr6	134491143	0.0761013	0.0482608	SGK1	3'UTR
cg17048233	4.66141	chr8	28560467	0.0349587	0.0482608	EXTL3	5'UTR
cg25218797	4.65461	chr11	68472905	0.0682507	0.0486907
cg09162993	4.65521	chr5	127922712	0.0746987	0.0486907
cg19857977	4.64701	chr1	220408360	0.0287403	0.0487502	RAB3GAP2	Body
cg15665081	4.65229	chr11	104827238	0.0432738	0.0487502	CASP4	5'UTR; Body
cg09313766	4.64774	chr14	65273621	0.0603175	0.0487502	SPTB	Body
cg08984500	4.64937	chr16	89692422	0.0203066	0.0487502	DPEP1	5'UTR
cg01255513	4.64849	chr19	13365923	0.0295038	0.0487502	CACNA1A	Body
cg22463444	4.65091	chr3	170146757	0.072672	0.0487502	CLDN11	Body
cg09526135	4.65112	chr4	85603757	0.0319838	0.0487502	WDFY3	5'UTR; 1stExon; Body
cg00469814	4.65195	chr4	188953677	-0.0611766	0.0487502
cg12761728	4.6476	chr6	32800523	0.0181138	0.0487502	TAP2	Body
cg06539434	4.64987	chr6	101120796	0.0530594	0.0487502	ASCC3	Body
cg26916658	4.64813	chr7	8304543	0.05989	0.0487502
cg05393777	4.64285	chr14	45369479	0.0636214	0.0491691	C14orf28	5'UTR
cg09094804	4.64261	chr16	56485438	0.0451517	0.0491691	NUDT21 / OGFOD1	TSS200 / 5'UTR; 1stExon
cg13937449	4.64091	chr12	56320970	0.0138963	0.0493119	WIBG	TSS200; Body
cg00825690	4.62537	chr1	64960202	0.0850528	0.049367	CACHD1	Body
cg04875097	4.6044	chr1	193104571	0.0715104	0.049367	MIR1278 / CDC73	TSS1500 / Body
cg06770076	4.60584	chr1	197782247	0.0535438	0.049367
cg16519495	4.59617	chr1	225782482	0.0280323	0.049367	ENAH	Body
cg09273483	4.63528	chr1	244511482	0.0479814	0.049367
cg07698039	4.62295	chr10	4540959	0.0464669	0.049367
cg15404570	4.59854	chr10	96943130	-0.0199617	0.049367
cg11102098	4.60084	chr10	118882764	0.0647859	0.049367
cg02083237	4.63094	chr11	13468473	0.0427744	0.049367	BTBD10	5'UTR
cg02932301	4.63676	chr11	28738212	0.057696	0.049367
cg17257265	4.59912	chr11	67191526	0.0291446	0.049367	ATPGD1	Body
cg01293346	4.60014	chr12	11149362	0.0670592	0.049367	TAS2R20 / PRR4	1stExon; 3'UTR / 5'UTR; Body
cg01088546	4.62252	chr12	26527858	0.0513781	0.049367	ITPR2	Body
cg17858316	4.60912	chr12	42521307	0.0240343	0.049367	GXYLT1	Body
cg03114845	4.60656	chr12	66270387	0.0366035	0.049367	HMGA2	Body
cg01005930	4.6145	chr12	101788787	0.015671	0.049367	ARL1	3'UTR
cg17066349	4.62072	chr12	120130646	0.0381701	0.049367	CIT	Body
cg21827481	4.62572	chr13	21440627	0.0593189	0.049367	XPO4	Body
cg15123572	4.62738	chr13	114911570	0.0425889	0.049367
cg03572664	4.61186	chr14	61544141	0.0767561	0.049367
cg24053163	4.60299	chr14	92503425	0.033289	0.049367	TRIP11	Body
cg12349947	4.6039	chr15	42835010	0.026032	0.049367	LRRC57	3'UTR
cg11147252	4.60046	chr15	49985422	0.0497058	0.049367
cg26188726	4.59831	chr16	31225957	0.041675	0.049367	TRIM72	5'UTR
cg04647241	4.61034	chr17	39017633	0.0590564	0.049367	KRT12	3'UTR
cg00442670	4.61667	chr17	47406777	0.0398521	0.049367	ZNF652	5'UTR
cg17733241	4.61731	chr17	75952762	0.0239347	0.049367
cg26658039	4.60482	chr17	80972373	0.0394905	0.049367	B3GNTL1	Body
cg13408957	4.63426	chr18	47904393	0.0362708	0.049367	SKA1	Body
cg03985452	4.6113	chr2	3836042	0.0531448	0.049367
cg02053818	4.62386	chr2	38397399	0.039204	0.049367	C2orf58	Body
cg25412594	4.63191	chr2	56152003	0.0610266	0.049367	EFEMP1	TSS1500
cg10835286	4.61987	chr2	66657913	-0.0656157	0.049367
cg23283216	4.62061	chr2	73989455	0.049002	0.049367	DUSP11	3'UTR
cg26117570	4.6168	chr2	161266880	0.0538032	0.049367	RBMS1	Body
cg17384124	4.6129	chr2	197940256	0.0939044	0.049367	ANKRD44	Body
cg10613224	4.62811	chr2	202671583	0.0745737	0.049367	CDK15	5'UTR
cg19307391	4.59697	chr2	223121905	0.0262511	0.049367	PAX3	Body
cg23978064	4.61259	chr2	242051650	0.0794715	0.049367	PASK	Body
cg24783119	4.62915	chr21	40794826	0.0437116	0.049367	LCA5L	Body
cg18473903	4.63801	chr3	84650340	0.0485092	0.049367
cg14845268	4.5964	chr3	105591430	0.04619	0.049367
cg03460745	4.61275	chr3	171966142	0.0493247	0.049367	FNDC3B	Body
cg24105068	4.60168	chr3	185658366	0.0435084	0.049367
cg18780257	4.62818	chr3	192126023	0.0259613	0.049367	FGF12	5'UTR; 1stExon; Body
cg00499159	4.60748	chr4	21854961	0.0430028	0.049367	KCNIP4 / NCRNA00099	5'UTR / TSS200
cg09570807	4.61661	chr4	74125882	0.0361918	0.049367	ANKRD17	TSS1500
cg14257519	4.59479	chr4	141797676	0.0769821	0.049367	RNF150	Body
cg17546817	4.62724	chr5	57881537	0.0912263	0.049367	RAB3C	Body
cg07729440	4.59845	chr5	75696047	0.0765229	0.049367
cg02052531	4.5995	chr5	81692895	0.0992275	0.049367
cg13651693	4.6032	chr5	110464727	0.0653123	0.049367	WDR36	3'UTR
cg11861487	4.62949	chr5	138274667	0.0134496	0.049367
cg24329102	4.63683	chr6	17285288	0.0531727	0.049367	RBM24	Body
cg10280963	4.62973	chr6	18280525	0.0342938	0.049367
cg04794465	4.59511	chr6	31622326	0.0435722	0.049367	APOM	TSS1500
cg14536697	4.59577	chr6	32291368	0.0252751	0.049367	C6orf10	Body
cg02586023	4.63735	chr6	76198240	0.0263275	0.049367	FILIP1	5'UTR
cg24155294	4.60414	chr6	80024594	0.025994	0.049367
cg12419035	4.62025	chr6	90362720	0.0380508	0.049367	MDN1	Body
cg17491759	4.60033	chr6	100676774	-0.0191574	0.049367
cg20916535	4.60494	chr6	117592262	0.0325671	0.049367	VGLL2	Body
cg01556514	4.63432	chr6	126083981	0.0279252	0.049367
cg25017349	4.63344	chr6	131745773	0.041282	0.049367
cg19972068	4.59614	chr7	7576351	0.0510946	0.049367	COL28A1	TSS1500
cg11112914	4.59586	chr7	18067530	0.0339693	0.049367	PRPS1L1	TSS200
cg20495677	4.63318	chr7	34801759	0.035426	0.049367	AAA1 / NPSR1	Body / Body
cg26904169	4.60415	chr7	89839865	0.0712014	0.049367	STEAP2	TSS1500
cg26448609	4.61279	chr7	107577540	0.0466507	0.049367	LAMB1	Body
cg09954251	4.60773	chr8	1278972	0.0903519	0.049367
cg23674011	4.62488	chr8	29706233	0.0334885	0.049367
cg15130532	4.62876	chr8	73166903	0.0346626	0.049367
cg14433070	4.60015	chr8	118893219	0.0309282	0.049367	EXT1	Body
cg13607993	4.59522	chr9	19935213	0.0824817	0.049367
cg21672550	4.61738	chr9	34576199	0.0722182	0.049367	CNTFR / LOC415056	5'UTR / Body
cg14418944	4.60815	chr9	98081437	0.0402086	0.049367	FANCC	TSS1500
cg12440131	4.59102	chr12	15924004	0.0286899	0.049502	EPS8	5'UTR
cg00743081	4.59191	chr17	61724970	0.0314892	0.049502	MAP3K3	Body
cg20754964	4.59175	chr18	77088998	0.0274429	0.049502	ATP9B	Body
cg06646262	4.59272	chr19	12428544	0.0483302	0.049502	ZNF563	3'UTR
cg21170752	4.59098	chr5	148291514	0.0438233	0.049502
cg14837557	4.59041	chr4	25158468	0.0744537	0.0495033	SEPSECS	Body
cg14139375	4.58894	chr10	53071348	0.0211845	0.0496264	PRKG1	Body
cg17907057	4.58786	chr4	78432204	0.0375602	0.0496981	CXCL13	TSS1500
cg24334259	4.58704	chr3	138311416	0.057298	0.0497328	CEP70	5'UTR
cg10511332	4.58485	chr1	51166032	0.0617711	0.0497961	FAF1	Body
cg26726490	4.58214	chr15	38781997	0.0407261	0.0497961	RASGRP1	3'UTR
cg03772408	4.58226	chr16	19083353	0.0175413	0.0497961	COQ7	Body
cg26823107	4.58392	chr2	151337799	0.0333541	0.0497961	RND3	Body
cg12337988	4.5829	chr3	122395985	0.0461709	0.0497961
cg01168740	4.58482	chr6	26229103	0.0418251	0.0497961
cg05237718	4.58553	chr7	4808895	0.0252401	0.0497961	FOXK1	3'UTR
cg14060402	4.58369	chr9	37141146	0.0853836	0.0497961	ZCCHC7	Body
cg15658543	4.58073	chr7	3026309	0.0784328	0.0499147	CARD11	5'UTR

## Sheet: Table S5
Table S5: Overview of significant results from the enrichment analysis obtained using all genes for which the DMPs/DMRs were mapped to or near to the genes.
	Category	Database in the category	Pathway ID	Description	Size	L	ES	NES	PValue	FDR	L_GeneSymbol
DMPs	Gene Ontology	Biological Process	GO:0098742	cell-cell adhesion via plasma-membrane adhesion molecules	39	17	0.26703405	18725982	0.0071813287	0.034443326	CDH18;GRID2;PCDHAC2;PCDHAC1;PCDHA13;PCDHA12;PCDHA11;PCDHA10;PCDHA8;PCDHA7;PCDHA6;PCDHA5;PCDHA4;PCDHA3;PCDHA2;PCDHA1;PCDHA9
	Gene Ontology	Biological Process	GO:0010975	regulation of neuron projection development	23	10	0.25554806	14321747	0.093023255	0.20299366	PLXNC1;GOLGA4;GRID2;NTRK3;PARK2;ATP8A2;BCL11A;PPP3CA;CCDC88A;SYNGAP1
	Gene Ontology	Biological Process	GO:0001501	skeletal system development	21	21	-0.25055432	-13601147	0.123644255	0.24687184	WDR5;HAPLN1;MAPK14;ANO6;EXT1;EFEMP1;LHX1;MEIS1;PBX1;WWOX;ASH1L;PDGFC;CYP26B1;PTPRC;RARA;SOX5;ZBTB16;HMGA2;RUNX2;ACVR2A;TRIP11
	Gene Ontology	Biological Process	GO:0061564	axon development	26	7	0.17011607	0.9744682	0.47195357	0.6227157	PLXNC1;GOLGA4;ANK3;LAMA2;NTRK3;SYNGAP1;NRXN3
	Gene Ontology	Biological Process	GO:0044770	cell cycle phase transition	23	20	-0.12938963	-0.7349442	0.8183808	0.8093847	CIT;EGFR;EPS8;EZH2;FBXL7;ANKRD17;NSMCE2;PBX1;FBXW7;PKIA;PTPRC;CCND1;RPS6KB1;ZNF655;CDC73;CEP76;CEP70;HMGA2;USP44;CDK1
	Gene Ontology	Biological Process	GO:0090066	regulation of anatomical structure size	21	8	0.1319604	0.69212264	0.8425926	0.8465186	PLXNC1;DSTN;EGFR;ANO6;GOLGA4;NTRK3;TRPM4;DOCK4
	Gene Ontology	Cellular Component	GO:0098794	postsynapse	21	13	0.33299062	17508299	0.018761726	0.018761726	GPHN;DLG2;NPTN;PCLO;ANK3;GRID2;GRM1;LAMA2;BCL11A;PPP3CA;SRI;SYNGAP1;MTMR2
	Gene Ontology	Molecular Function	GO:0003682	chromatin binding	20	19	-0.21462812	-11430671	0.2657952	0.56565654	EGFR;ESR1;EZH2;ANKRD17;GATA6;JARID2;MBD1;MEIS1;RERE;ASH1L;FANCM;RAD21;RARA;NSD1;SETD7;HMGA2;RUNX2;SMC3;CDK1
	Gene Ontology	Molecular Function	GO:0019001	guanyl nucleotide binding	21	8	-0.12216377	-0.6496363	0.8964758	0.9126984	RAB3C;GIMAP1;RND3;ARL1;TUBD1;HHAT;PRKG1;RAB28
	Pathway	KEGG	hsa01100	Metabolic pathways - Homo sapiens (human)	21	14	0.24544609	13045715	0.15869981	0.15869981	GPHN;AKR1C4;GALNT2;INPP5A;ARG1;MOCS1;PCCA;ATP5G3;PNLIP;CYP26B1;RPE;BHMT;BST1;MTMR2
DMRs	Gene Ontology	Biological Process	GO:0051090	regulation of sequence-specific DNA binding transcription factor activity	5	5	-0.72131145	-1958138	0.0028818443	0.014184397	TRIM31;ESR1;TRIM27;TRIM26;CARD11
	Gene Ontology	Biological Process	GO:0051701	interaction with host	5	4	-0.4518967	-12065893	0.21883656	0.31100604	TRIM31;MOG;TRIM27;TRIM26
	Gene Ontology	Biological Process	GO:0040029	regulation of gene expression, epigenetic	5	4	-0.37882996	-10156115	0.41260746	0.4235619	ESR1;KCNQ1;TRIM27;TAF1D
	Gene Ontology	Biological Process	GO:0019058	viral life cycle	5	4	-0.4518967	-12279754	0.23514852	0.4432624	TRIM31;MOG;TRIM27;TRIM26
	Gene Ontology	Cellular Component		no enrichment
	Gene Ontology	Molecular Function		no enrichment
	Pathway	KEGG		no enrichment
FDR < 0.05 are in bold
Size: the number of genes in the user gene list and also in the category
L: the number of leading edge genes
ES: Enrichment Score
NES: Normalized Enrichment Score
Pvalue: p value from GSEA (Gene Set Enrichment Analysis)
FDR: FDR from GSEA
L_GeneSymbol: Gene symbol of leading edge genes

## Sheet: Table S6
Table S6: Statistics, beta fold change and adjusted p-values for the 663 differentially methylated CpGs (DMPs) associated with the emergence of dimensional psychopathology using batch effects and medication as covariates. Probe location and the gene annotation were taken from Illumina reference files.
* Body: Gene body; TSS1500: 1500 bp upstream of transcriptional start site (TSS): TSS200, 200bp upstream of TSS; UTR: untranslated region
Illumina CpG ID	Statistics	Chromosome	hg19 Genomic coordinate (on Chromosome)	Beta Fold Change	adjusted p-value (FDRs)	Genes associated to CpG	Genomic elements included in the CpGs*
cg11166600	7.74884	chr3	143695141	0.100847	0.00675893	C3orf58	Body
cg15427886	7.42882	chr8	55379663	0.0921871	0.00675893
cg14116799	7.41496	chr10	43800154	-0.0794191	0.00675893
cg03213396	6.95624	chr19	53760449	0.0712263	0.010788	VN1R2	TSS1500
cg25024195	6.38521	chr17	46144968	0.0936442	0.0202777
cg03638479	6.99482	chr3	52009768	-0.0710236	0.010788	ABHD14B / ABHD14A	TSS1500 / Body
cg14525247	6.29386	chr9	131154899	0.0638733	0.0240507	MIR219-2	Body
cg25275750	6.46862	chr13	75918697	0.0588841	0.0202777	TBC1D4	Body
cg10544031	6.13714	chr2	223164635	-0.0264748	0.0252089	PAX3 / CCDC140	TSS1500 / 5'UTR
cg22871870	6.40985	chr15	77348431	0.0551976	0.0202777	TSPAN3	Body
cg20664238	6.01654	chr15	88798877	0.0198654	0.0252089	NTRK3	Body
cg05673214	6.21526	chr16	743476	0.0522939	0.0252089	FBXL16	3'UTR
cg01215511	5.74362	chr16	2975552	0.0677461	0.0252089	FLYWCH1	5'UTR
cg09288320	6.70574	chr2	210994670	0.0819381	0.0154094	C2orf67	Body
cg00137855	6.39785	chr5	74163723	0.0639623	0.0202777	FAM169A	TSS1500
cg19377326	5.97673	chr1	31486063	0.0681578	0.0252089	PUM1	Body
cg03729042	5.4215	chr1	183560923	0.0440119	0.0274717	NCF2	TSS1500
cg00589617	5.78341	chr1	230415343	0.0660409	0.0252089	GALNT2	3'UTR
cg24250902	5.69552	chr1	230415547	0.0687338	0.0252089	GALNT2	3'UTR
cg03754250	5.94941	chr10	31320338	-0.0412517	0.0252089	ZNF438	5'UTR; Body
cg15627145	5.54886	chr10	61802440	0.0550503	0.0255648	ANK3	3'UTR
cg19797700	5.60928	chr10	62723590	0.0945652	0.0253256	RHOBTB1	Body
cg03667488	6.45408	chr10	89733191	0.113724	0.0202777
cg23728588	6.87324	chr10	118304610	0.0949026	0.0114382	PNLIP	TSS1500
cg25223716	6.10959	chr10	127817454	0.0855629	0.0252089	ADAM12	Body
cg23363039	5.69898	chr12	6056642	-0.0456962	0.0252089	ANO2	TSS1500
cg19171375	5.77721	chr12	94658631	0.0984707	0.0252089	PLXNC1	Body
cg19647197	5.60018	chr12	102452287	0.0731927	0.0253256	CCDC53	Body
cg26585352	5.93247	chr2	58029565	0.0443998	0.0252089
cg25782041	5.99228	chr2	210885701	0.045503	0.0252089	RPE / C2orf67	3'UTR / 3'UTR
cg00539955	5.63724	chr22	44395433	0.0488902	0.0253256	PARVB	Body
cg21643138	6.02424	chr3	196242423	0.113496	0.0252089	C3orf43	TSS200
cg18645906	5.51398	chr4	15704599	0.0431061	0.0255648	BST1	5'UTR; 1stExon
cg24882829	5.51168	chr4	123839717	0.13178	0.0255648	NUDT6	5'UTR; Body
cg24382521	5.75353	chr5	40908228	0.0703344	0.0252089	C7	TSS1500
cg08869493	5.70016	chr6	27096841	0.0662357	0.0252089
cg01599742	6.2037	chr6	39902533	0.0542872	0.0252089	MOCS1	TSS1500
cg07620838	5.58768	chr6	76058068	0.100498	0.0253256	FILIP1	Body
cg10264354	5.91141	chr6	129505619	0.0485093	0.0252089	LAMA2	Body
cg17558214	7.24904	chr7	11101436	0.126631	0.00769133	PHF14	Body
cg05491767	5.6218	chr7	48074093	0.0903694	0.0253256	C7orf57	TSS1500
cg23002008	5.67032	chr8	17600575	0.0325689	0.0253256	MTUS1	Body
cg19940584	5.33057	chr1	116187035	0.0799169	0.0275495	VANGL1	5'UTR
cg24739457	5.30394	chr1	205821442	0.08021	0.0276107
cg18691565	5.10813	chr10	27531362	-0.0269782	0.0287628	ACBD5	TSS1500
cg04650656	5.73814	chr10	80007223	0.0543708	0.0252089
cg12204171	5.25266	chr10	115935565	0.0839905	0.0280289	C10orf118	TSS1500
cg04651765	5.54652	chr10	128465572	0.0626699	0.0255648
cg24589908	5.38077	chr10	134411387	0.0323412	0.0274717	INPP5A	Body
cg27471192	6.04655	chr11	59015338	-0.0431273	0.0252089
cg12852134	5.7153	chr11	88210187	0.0308324	0.0252089
cg20195272	5.71663	chr11	95658724	0.0547472	0.0252089	MTMR2	TSS1500
cg00629688	5.79211	chr11	105479843	-0.0340968	0.0252089	GRIA4	TSS1500
cg02873783	5.60734	chr11	110225729	0.093054	0.0253256
cg11494887	6.20382	chr11	117201094	0.0416484	0.0252089	CEP164	5'UTR
cg01293277	5.52862	chr12	10123440	0.0479978	0.0255648	CLEC12A	TSS1500
cg00837218	6.09575	chr14	21865939	0.0683926	0.0252089	CHD8 / SNORD8	Body / TSS1500
cg07007148	5.73025	chr14	33399915	0.076044	0.0252089
cg20969923	5.51958	chr14	51295867	0.0822639	0.0255648	NIN	5'UTR
cg00685573	5.83611	chr14	79742823	0.0788513	0.0252089	NRXN3	Body
cg03793678	5.52818	chr15	96862225	0.104798	0.0255648
cg05165982	5.34284	chr16	20121436	0.047399	0.0275495
cg06560836	6.42484	chr17	29697553	0.0583772	0.0202777	NF1	Body
cg01482790	5.39207	chr19	8513923	0.0752602	0.0274717	HNRNPM	Body
cg23401741	6.01245	chr19	32840408	0.0387136	0.0252089	ZNF507	5'UTR
cg09511741	5.87544	chr19	49668729	0.0791423	0.0252089	TRPM4	Body
cg03532026	5.35334	chr19	57829153	0.0507082	0.0274717
cg03717442	5.5403	chr2	45172201	0.1002	0.0255648	SIX3	3'UTR
cg03981213	5.94312	chr2	60766554	0.0733623	0.0252089	BCL11A	Body
cg22304418	5.84749	chr2	74985085	0.0616848	0.0252089
cg03971661	5.30874	chr2	139657512	0.0714621	0.0275495
cg08318371	5.20549	chr2	162881135	0.0536129	0.0287628	DPP4	Body
cg24081640	5.07877	chr2	210871078	0.0525303	0.0287628	RPE	5'UTR; Body
cg01233397	5.12808	chr21	37754781	0.0431935	0.0287628
cg24326223	5.36458	chr3	37368703	0.0323803	0.0274717	GOLGA4	Body
cg18154786	5.74894	chr3	149281123	0.0628231	0.0252089	WWTR1	Body
cg15773072	5.64614	chr3	158286552	0.0453621	0.0253256
cg22694983	5.6382	chr3	177514999	0.104176	0.0253256
cg21779805	5.8196	chr3	187982495	0.0410751	0.0252089	LPP	5'UTR
cg21205364	5.36312	chr4	94074754	0.0491217	0.0274717	GRID2	Body
cg19948457	5.83302	chr4	101952806	0.0758446	0.0252089	PPP3CA	Body
cg04828587	5.36999	chr4	174251028	0.039203	0.0274717
cg21026199	5.70403	chr4	174912278	0.0960699	0.0252089
cg18084046	5.31297	chr5	166430853	0.0487414	0.0275495
cg26535273	5.87947	chr6	33419140	0.0572459	0.0252089	SYNGAP1	Body
cg01143222	5.58074	chr6	53514587	0.0475501	0.0253256	KLHL31	3'UTR
cg10935498	5.1766	chr6	79898777	0.0851092	0.0287628
cg23967474	5.18429	chr6	90525844	0.0444782	0.0287628	MDN1	Body
cg19645248	5.37458	chr6	146354506	0.0845265	0.0274717	GRM1	Body
cg17925026	5.65329	chr6	170066024	0.0837779	0.0253256	WDR27	Body
cg01645676	5.51481	chr7	1053726	0.11636	0.0255648	C7orf50	Body
cg22633057	5.35595	chr7	35826527	0.0317826	0.0274717
cg04669894	5.53158	chr7	72993765	0.0672802	0.0255648	TBL2	TSS1500
cg05046083	5.44489	chr7	111425428	0.033137	0.0274717	DOCK4	Body
cg05836184	5.58787	chr7	114686942	0.0748323	0.0253256
cg04953582	5.28329	chr7	120472955	0.0470346	0.0278435	TSPAN12	Body
cg07989042	5.14178	chr7	128410110	0.0763671	0.0287628	CALU	3'UTR
cg03771981	5.9449	chr7	141501499	0.0842799	0.0252089
cg23352384	5.72229	chr7	157130675	-0.0560578	0.0252089	DNAJB6	5'UTR
cg04756577	5.44636	chr8	30853564	0.0626874	0.0274717	PURG	3'UTR
cg11049583	5.69776	chr8	110158883	0.0752954	0.0252089
cg16903025	5.38799	chr8	124549553	0.0853864	0.0274717	FBXO32	Body
cg14401864	5.17875	chr9	118837362	0.0376244	0.0287628
cg25449315	5.0593	chr12	9064552	0.0632596	0.0287628
cg08319412	5.06515	chr16	5149577	0.0956083	0.0287628
cg03703997	5.03717	chr7	45999082	0.0910354	0.0289854
cg04849089	5.58029	chr1	229326090	0.0426719	0.0253256
cg17598785	5.33958	chr10	61112628	0.0905921	0.0275495	FAM13C	5'UTR; Body
cg09204631	4.97131	chr10	80655376	0.0253959	0.0300361
cg05388821	5.40403	chr10	116637038	-0.0225453	0.0274717	FAM160B1	Body
cg16083168	5.02752	chr11	75678837	0.0788185	0.0289854	UVRAG	Body
cg27230999	5.19225	chr11	114466865	0.0578518	0.0287628	FAM55D	TSS1500
cg16267263	5.13171	chr12	2110701	0.043084	0.0287628	DCP1B	Body
cg19155552	5.79987	chr12	112369383	0.0676531	0.0252089	TMEM116	3'UTR
cg24777071	5.06257	chr12	122386353	0.0536998	0.0287628	WDR66	Body
cg11558107	5.12839	chr15	60700124	0.0453465	0.0287628
cg22289694	5.29073	chr15	76545387	0.0666607	0.0278435	ETFA	Body
cg05302953	5.04337	chr18	43654662	0.0366337	0.0289854
cg25432232	5.01441	chr19	57742423	0.0432019	0.0289854	AURKC	TSS200; 5'UTR; 1stExon
cg19931733	5.42514	chr2	30382574	0.043166	0.0274717	YPEL5	3'UTR
cg05009111	5.31235	chr20	58520201	0.0246081	0.0275495	C20orf177	3'UTR
cg22163631	5.08614	chr20	61643377	0.0295406	0.0287628
cg23837282	5.50111	chr20	61818407	0.04205	0.0260706
cg16029659	5.00485	chr21	46241005	0.0904514	0.0289854
cg04097394	5.38893	chr22	19005208	0.0914271	0.0274717	DGCR9	TSS200
cg10523696	5.70621	chr4	106750	0.047313	0.0252089	ZNF718	Body
cg15943139	5.00506	chr6	22061708	0.0904351	0.0289854	FLJ22536	Body
cg05315195	5.64424	chr6	109294784	0.0769048	0.0253256	ARMC2	3'UTR
cg12970937	5.67227	chr7	93188125	0.0762839	0.0253256	CALCR	5'UTR
cg16491319	5.34687	chr8	2030161	0.0764271	0.0275495	MYOM2	Body
cg23877043	5.32956	chr12	6818384	0.0529786	0.0275495
cg14790078	5.5125	chr13	26140326	0.073792	0.0255648	ATP8A2	Body
cg18854441	6.09058	chr14	21899991	0.0612561	0.0252089	CHD8	TSS200; 5'UTR
cg13489987	5.47117	chr14	67292488	0.082855	0.0273598	GPHN	Body
cg16954236	5.28001	chr18	8638786	0.0954153	0.0278435	RAB12	3'UTR
cg20118020	5.56823	chr19	56915879	-0.021607	0.0253256	ZNF583	5'UTR
cg19445734	5.6365	chr2	55566679	0.0831958	0.0253256	CCDC88A	Body
cg01953317	5.27329	chr2	55642894	0.0494032	0.0278435	CCDC88A	Body
cg00606396	5.27598	chr5	19531574	0.0471017	0.0278435	CDH18	Body
cg05819860	5.10976	chr6	30027209	0.0715694	0.0287628	NCRNA00171	Body
cg24555128	4.90027	chr6	163110854	0.0435941	0.0310392	PARK2	Body
cg00566949	5.09842	chr7	32927892	0.109712	0.0287628	KBTBD2	5'UTR
cg15416250	5.41522	chr14	80963257	0.050436	0.0274717	C14orf145	3'UTR
cg02742676	5.14742	chr5	140357014	0.0927206	0.0287628	PCDHA1-13 / PCDHAC1 / PCDHAC2	Body
cg24540281	5.41539	chr2	105912735	0.0645625	0.0274717	TGFBRAP1	Body
cg12481893	5.82389	chr7	87852580	0.0877029	0.0252089	SRI	Body
cg17184255	4.97806	chr1	12304762	0.0405096	0.02984	VPS13D	Body
cg00164894	4.89073	chr1	55535598	0.0380975	0.0310392	USP24	Body
cg06743782	4.92948	chr1	64293886	0.0619086	0.0305949	ROR1	Body
cg15026099	4.88253	chr1	67220432	0.0619294	0.0310392	TCTEX1D1	Body
cg17130745	4.91855	chr1	81797258	0.0452926	0.0307428
cg15991082	5.06126	chr1	85872804	0.07846	0.0287628	DDAH1	5'UTR; Body
cg13573178	5.56881	chr1	90463746	0.0875292	0.0253256	ZNF326	Body
cg17014095	5.54153	chr1	114038217	0.0686302	0.0255648	MAGI3	Body
cg24526587	4.6358	chr1	164587676	0.057821	0.0331136	PBX1	Body
cg10835876	5.12801	chr1	168698977	0.0431252	0.0287628	DPT	TSS1500
cg18855080	4.6714	chr1	172748189	-0.0311983	0.0326914
cg06850099	5.31294	chr1	183070351	0.0557134	0.0275495	LAMC1	Body
cg23738345	4.98324	chr1	184241100	0.0520589	0.0297514
cg25595908	5.32341	chr1	184386875	0.0460103	0.0275495	C1orf21	5'UTR
cg12390585	4.7763	chr1	198669986	0.0530922	0.0318521	PTPRC	Body
cg26160460	5.40369	chr1	198828209	0.0341163	0.0274717	MIR181B1 / MIR181A1	TSS200 / Body
cg12467404	5.18145	chr1	207496045	0.0747285	0.0287628	CD55	Body
cg17143843	5.15793	chr1	209523730	0.032359	0.0287628
cg10380585	4.92069	chr1	211500971	-0.0124843	0.0307428	TRAF5	5'UTR
cg20482462	4.60713	chr1	221510043	0.0342334	0.0333933	LOC400804	TSS1500
cg24591105	5.07007	chr1	230415225	0.0512213	0.0287628	GALNT2	3'UTR
cg00938877	4.6755	chr1	248200285	0.0501091	0.0326914	OR2L2 / OR2L13	TSS1500 / 5'UTR
cg09272256	5.12992	chr10	5238881	0.0357784	0.0287628	AKR1C4	1stExon
cg00465337	5.04139	chr10	15145341	0.0461503	0.0289854	RPP38	Body
cg23087877	4.92008	chr10	22022646	0.101162	0.0307428	MLLT10	Body
cg26544725	5.08241	chr10	22266348	0.041224	0.0287628	DNAJC1	Body
cg17845896	4.73721	chr10	29129861	0.0832592	0.0318521
cg11161396	5.13452	chr10	34998341	0.0943443	0.0287628	PARD3	Body
cg23973115	5.00882	chr10	62540149	0.0727635	0.0289854	CDK1 / CDC2	Body
cg23888215	5.23583	chr10	79422304	0.0238804	0.0285708
cg16503585	4.6454	chr10	90343641	0.0541684	0.0330915	RNLS	TSS1500
cg13242090	5.25645	chr10	97026430	0.0548316	0.0280149	PDLIM1	Body
cg14380649	5.12108	chr10	98342055	0.0491794	0.0287628	TM9SF3	Body
cg14600345	4.82252	chr10	111213963	0.0733634	0.0312022
cg22785261	4.84991	chr10	131559784	0.00721398	0.0310392	MGMT	Body
cg08339497	4.74075	chr10	131592935	0.0249556	0.0318521
cg06938601	4.86004	chr10	132942686	0.0843403	0.0310392	TCERG1L	Body
cg19497444	4.63751	chr11	2930794	0.0376375	0.0330915	SLC22A18	Body
cg10157954	4.92738	chr11	6951803	0.0295315	0.0306486	ZNF215	5'UTR
cg10374797	5.72375	chr11	7114330	0.0400073	0.0252089
cg13677965	4.73156	chr11	65598258	0.0729567	0.0318521
cg11234767	5.24073	chr11	69466728	0.0262121	0.028397	CCND1	3'UTR
cg22916363	4.93902	chr11	84521919	0.0399352	0.030326	DLG2	Body
cg16958715	4.71341	chr11	98889455	0.0381937	0.032265
cg06551007	4.82139	chr11	110228063	0.0589813	0.0312022
cg17089665	5.15097	chr11	111648010	0.0330219	0.0287628
cg13464448	4.97463	chr11	130297513	0.00611762	0.02984	ADAMTS8	1stExon
cg10021941	5.32699	chr12	8841938	0.0935672	0.0275495
cg11802843	5.03011	chr12	19441930	0.0449276	0.0289854	PLEKHA5	Body
cg11513088	4.5756	chr12	26111821	-0.00343819	0.0334871	RASSF8	TSS200
cg14200211	5.62933	chr12	32313007	0.0467417	0.0253256	BICD1	Body
cg04559293	5.02247	chr12	39727030	0.0563101	0.0289854	KIF21A	Body
cg16610804	5.04014	chr12	43685563	0.0332001	0.0289854
cg21540406	5.22694	chr12	43710595	0.110871	0.0285708
cg22251684	4.8398	chr12	45751145	0.0885158	0.0310392	ANO6	Body
cg13892073	4.73807	chr12	51008745	0.0310513	0.0318521	DIP2B	Body
cg14953804	4.82457	chr12	51021072	0.0652417	0.0312022	DIP2B	Body
cg14378886	5.06805	chr12	58326934	0.0413374	0.0287628
cg15689991	5.28688	chr12	65019329	-0.0315935	0.0278435	RASSF3	Body
cg22631917	4.72135	chr12	68674797	0.0259024	0.0320367
cg04028167	5.19593	chr12	76107548	0.0558118	0.0287628
cg18176054	5.26788	chr12	93839011	0.0471209	0.0278435
cg23696620	5.05692	chr12	96973562	0.0868011	0.0288149
cg22261158	4.79668	chr12	98941654	0.0458886	0.0313219	TMPO	3'UTR
cg14833024	5.54479	chr12	106913460	0.0159463	0.0255648
cg16854630	5.1017	chr12	127348285	0.0393908	0.0287628
cg23982574	4.81833	chr12	132174431	0.0475376	0.0312022
cg10286900	5.10288	chr13	44540557	0.0494243	0.0287628
cg20218678	5.26386	chr13	50745306	0.0490409	0.0280065	FAM10A4	TSS1500
cg24712244	5.32744	chr13	90045847	0.0517497	0.0275495
cg19283298	5.54167	chr13	98090226	0.0517328	0.0255648	RAP2A	Body
cg04766314	4.70897	chr13	100949400	0.0563448	0.0324762	PCCA	Body
cg11963658	4.99005	chr13	111376030	0.050024	0.0294803
cg13183731	5.09719	chr14	20664580	0.0497587	0.0287628	OR11G2	TSS1500
cg04395431	6.15739	chr14	45619710	0.0649724	0.0252089	FANCM	Body
cg16731007	4.9594	chr14	50219079	0.0834011	0.0300969	KLHDC1	3'UTR
cg23333723	4.82282	chr14	53022898	0.0697009	0.0312022	GPR137C	Body
cg11819905	5.07312	chr14	78730188	0.0590804	0.0287628
cg14954154	5.22882	chr14	90853443	0.0339789	0.0285708
cg03022926	5.12192	chr14	92248966	0.099677	0.0287628	TC2N	3'UTR
cg27386563	4.86572	chr15	44951894	0.0581835	0.0310392	SPG11	Body
cg06238779	4.81722	chr15	65119016	0.0402417	0.0312022	PIF1	TSS1500
cg01743110	5.01158	chr15	65294293	0.0810561	0.0289854	MTFMT	3'UTR
cg08154627	5.14423	chr15	68881831	0.0360278	0.0287628	CORO2B	Body
cg21850735	5.15802	chr15	73919896	0.0571563	0.0287628	NPTN	Body
cg15459953	5.12123	chr15	79666476	0.0886907	0.0287628
cg02864248	4.83435	chr15	91411838	0.0270604	0.031173	FURIN	TSS200
cg01828676	4.61765	chr16	89118603	0.0292918	0.0333859
cg21468274	4.95323	chr17	7339835	0.0418266	0.0301537	TMEM102	Body
cg00574563	4.78769	chr17	35299270	0.0212666	0.0314907	LHX1	Body
cg22624070	4.63762	chr17	38097707	0.048261	0.0330915
cg26654286	4.73156	chr17	38465510	0.0232481	0.0318521	RARA	5'UTR; 1stExon
cg04973632	4.67193	chr17	57970021	-0.0276786	0.0326914	TUBD1 / RPS6KB1	5'UTR / TSS1500
cg25741116	4.59139	chr17	78418034	0.0509488	0.0334871
cg06119016	4.79358	chr17	80373277	0.0440248	0.0314419	C17orf101	Body
cg25510254	5.08449	chr17	80813721	0.0305142	0.0287628	TBCD	Body
cg18389339	5.18967	chr18	3730593	0.0708556	0.0287628	DLGAP1	Body
cg13997883	4.86301	chr18	11880973	0.0264874	0.0310392	GNAL	Body
cg21684845	5.35483	chr18	19755501	0.0199211	0.0274717	GATA6	Body
cg03477049	4.74348	chr18	30347555	0.0259415	0.0318521	KLHL14	Body
cg12008613	4.81886	chr18	47804577	0.0466393	0.0312022	MBD1	Body
cg01075463	4.75197	chr19	1886503	0.030537	0.0318521	FAM108A1	TSS1500
cg12003952	4.95566	chr19	21687300	0.0642176	0.0300969	ZNF429	TSS1500
cg15977798	5.21523	chr19	30862847	0.0898987	0.0287628	ZNF536	TSS1500
cg12154103	4.977	chr19	41221190	-0.00956127	0.02984	ADCK4	TSS1500; 5'UTR
cg16749456	4.60991	chr19	49699879	0.0553155	0.0333933	TRPM4	Body
cg21050637	4.63399	chr19	51292465	0.0309216	0.0331136	ACPT	TSS1500
cg20693190	4.91559	chr19	56741019	0.041973	0.0307428	ZSCAN5A	TSS1500
cg14446504	4.99237	chr2	3291358	0.0457583	0.029443	TSSC1	Body
cg26569634	4.87887	chr2	10760591	0.0971597	0.0310392	NOL10	Body
cg16206520	5.18088	chr2	28002351	0.0846862	0.0287628	MRPL33	Body; 3'UTR
cg26354721	4.82591	chr2	39209066	0.0473348	0.0312022	SOS1	3'UTR
cg10536955	4.80165	chr2	55197220	0.0313299	0.0312479	EML6	Body
cg14475620	5.47642	chr2	70377064	0.0359975	0.0273598	C2orf42	3'UTR
cg04940582	5.04987	chr2	72356976	0.103317	0.0289854	CYP26B1	3'UTR
cg08318384	5.31095	chr2	89159265	0.042312	0.0275495
cg15721102	5.24931	chr2	97651503	0.0984563	0.0281473	FAM178B	5'UTR
cg20146536	4.8917	chr2	102096205	0.0208516	0.0310392
cg20346229	4.89411	chr2	105689122	0.0423991	0.0310392	MRPS9	Body
cg26847109	4.94809	chr2	141821182	0.0397403	0.0302252	LRP1B	Body
cg00602811	5.18119	chr2	145278564	-0.0766404	0.0287628	ZEB2	TSS1500
cg19406863	5.26187	chr2	148242446	0.0548476	0.0280149
cg23253718	5.1436	chr2	151730811	0.047104	0.0287628
cg17254273	4.81466	chr2	152591967	0.0264953	0.03121	NEB	TSS1500
cg15279475	5.29776	chr2	152688701	0.0781301	0.0277704
cg15067583	5.0909	chr2	173255507	0.0242378	0.0287628
cg25920645	5.02593	chr2	176047472	0.0461478	0.0289854	ATP5G3	TSS1500
cg03223100	5.07867	chr2	178137973	0.0750359	0.0287628
cg06676119	4.87658	chr2	183312755	0.0257177	0.0310392	PDE1A	Body
cg24764432	5.18462	chr2	201354474	0.0781997	0.0287628	KCTD18	3'UTR
cg21445204	5.22834	chr2	220140750	0.0892631	0.0285708
cg27534679	4.82453	chr2	235005011	0.0476129	0.0312022
cg18920289	5.74615	chr20	447168	0.0674293	0.0252089
cg17499719	4.83418	chr20	17588410	0.0306441	0.031173	DSTN	3'UTR
cg06349632	4.91611	chr20	32149337	0.0435471	0.0307428	CBFA2T2	TSS1500; Body
cg25325053	5.0967	chr20	58533022	0.0488469	0.0287628	CDH26	TSS1500
cg14582546	4.76448	chr20	61427684	-0.0175448	0.0318521	C20orf20	TSS200
cg05572621	4.59581	chr21	31972533	0.0541906	0.0334834	KRTAP6-2 / KRTAP22-1	TSS1500 / TSS1500
cg17758792	5.47674	chr21	37620038	0.0288029	0.0273598	DOPEY2	Body
cg27120228	5.31483	chr21	44450633	0.0524122	0.0275495	PKNOX1	3'UTR
cg01866022	5.30679	chr22	29199247	0.0759304	0.0275495
cg07436224	5.31417	chr22	30115348	0.0517369	0.0275495	CABP7	TSS1500
cg25081912	5.05375	chr22	50025086	0.0626336	0.0288579	C22orf34	Body
cg15934958	5.57012	chr3	37212084	0.0921327	0.0253256	LRRFIP2	5'UTR
cg10956818	4.73912	chr3	54353131	0.050744	0.0318521	CACNA2D3	Body
cg13520011	4.86623	chr3	65339606	0.0952061	0.0310392
cg01295782	5.22637	chr3	71739283	0.0680207	0.0285708	EIF4E3	Body
cg01551787	4.84923	chr3	72982378	0.0661362	0.0310392	GXYLT2	Body
cg16824024	4.74841	chr3	73092158	0.0512282	0.0318521	PPP4R2	Body
cg04016922	5.29841	chr3	99691269	0.0413988	0.0277704	C3orf26 / FILIP1L / MIR548G	Body / 5'UTR / Body
cg21223344	4.78342	chr3	101876189	0.0776819	0.0316794
cg13234088	5.11847	chr3	125311137	0.0563372	0.0287628	OSBPL11	Body
cg15497746	5.36706	chr3	133863401	0.0660791	0.0274717
cg01532392	5.44382	chr3	146371310	0.0606366	0.0274717
cg16156182	5.12805	chr3	155925405	0.0413507	0.0287628	KCNAB1	Body
cg12693099	4.91209	chr3	156233448	0.0653864	0.0307428	KCNAB1	Body
cg17211349	4.96904	chr3	164915015	-0.0427073	0.0300752	SLITRK3	TSS1500
cg12847986	4.75423	chr3	169006475	0.0678889	0.0318521	MECOM	Body
cg11632652	5.2114	chr3	174648902	0.0572957	0.0287628	NAALADL2	Body
cg00136852	4.86302	chr3	188350489	0.016819	0.0310392	LPP	Body
cg15977148	5.00478	chr3	194189443	0.0526205	0.0289854	ATP13A3	TSS1500
cg08451797	4.92585	chr3	196163167	0.0292341	0.0306937
cg20653654	5.08864	chr4	26932723	0.0426632	0.0287628	STIM2	Body
cg24093715	4.58878	chr4	47983620	0.0873453	0.0334871	CNGA1	TSS200; 5'UTR
cg24529493	5.14158	chr4	53591105	0.0458942	0.0287628
cg20844901	5.71581	chr4	54717951	0.0440628	0.0252089
cg20644976	4.51798	chr4	79091679	0.0287402	0.0343767	FRAS1	Body
cg14819399	5.63772	chr4	110771254	0.106703	0.0253256	LRIT3	TSS1500
cg18921206	5.72123	chr4	115320920	0.0632251	0.0252089
cg21997857	5.31798	chr4	120227080	0.0387836	0.0275495	C4orf3	TSS1500
cg18585263	5.0833	chr4	124770629	0.0657281	0.0287628	LOC285419	Body
cg23600314	4.98027	chr4	153304814	0.028837	0.0297514	FBXW7	TSS1500; Body
cg18933943	4.83789	chr4	157770752	0.0310891	0.031098	PDGFC	Body
cg04708391	5.08677	chr4	175177265	0.0462947	0.0287628	FBXO8	Body
cg10957242	5.02148	chr4	184826299	-0.0132629	0.0289854	STOX2	TSS1500
cg19178151	4.95856	chr4	184938359	0.0184598	0.0300969	STOX2	Body
cg00528056	4.89807	chr5	4581155	0.0789759	0.0310392
cg15416770	4.67573	chr5	13919426	0.040648	0.0326914	DNAH5	Body
cg21999071	4.99112	chr5	14313270	0.0550828	0.029469	TRIO	Body
cg08235984	5.28304	chr5	15886517	0.074764	0.0278435	FBXL7	Body
cg13967697	4.90857	chr5	49733066	0.0779291	0.0308133	EMB	Body
cg21638053	5.01722	chr5	52127619	0.0301344	0.0289854	ITGA1	Body
cg01923816	5.03025	chr5	53289993	0.0380087	0.0289854	ARL15	Body
cg14578262	5.15871	chr5	71155577	0.0483245	0.0287628
cg06421634	5.37105	chr5	72516057	0.0258401	0.0274717
cg07418518	4.99665	chr5	78406264	0.0700211	0.0293255	BHMT	TSS1500
cg18343881	5.16585	chr5	83016717	0.0842248	0.0287628	HAPLN1	5'UTR; 1stExon
cg05575228	5.29294	chr5	100144067	0.0190441	0.0278435	ST8SIA4	3'UTR
cg22458780	5.03908	chr5	112721740	0.0353481	0.0289854	MCC	Body
cg25325094	5.35682	chr5	146259544	0.0391819	0.0274717	PPP2R2B	TSS1500; 5'UTR; Body
cg09714615	5.16765	chr5	148033068	0.0337322	0.0287628	HTR4	5'UTR
cg10421435	5.27355	chr5	158709548	0.0420377	0.0278435	UBLCP1	Body
cg19908591	4.91313	chr5	177610810	0.108751	0.0307428
cg15580869	5.18346	chr6	8099455	0.0615812	0.0287628	EEF1E1	Body
cg12258607	4.76576	chr6	12717138	0.0413434	0.0318521	PHACTR1	TSS1500
cg01061480	4.87771	chr6	14321559	0.0704136	0.0310392
cg24903767	4.68855	chr6	15475371	0.118221	0.0326914	JARID2	Body
cg19103838	4.98025	chr6	29562688	0.0958296	0.0297514
cg04166546	5.18881	chr6	30640826	-0.00679367	0.0287628	DHX16	5'UTR; 1stExon
cg17370987	5.07919	chr6	33358489	0.0363493	0.0287628	KIFC1	TSS1500
cg12922289	5.16243	chr6	34852903	0.0754238	0.0287628	TAF11	Body
cg26033870	4.94172	chr6	36022622	0.0366193	0.030326	MAPK14	Body
cg11409081	5.13914	chr6	36568488	0.052721	0.0287628	SFRS3	Body
cg05273999	4.83734	chr6	39788266	0.0430166	0.031098	DAAM2	5'UTR
cg08335129	4.54633	chr6	42322885	0.101186	0.0335979	TRERF1	5'UTR
cg05996042	4.85992	chr6	45295718	0.073192	0.0310392	RUNX2 / SUPT3H	TSS1500 / 5'UTR; Body
cg19821404	4.98099	chr6	91151394	0.0781464	0.0297514
cg24465845	5.02492	chr6	116359135	0.062083	0.0289854	FRK / LOC728402	Body / TSS1500
cg16504696	5.41016	chr6	128031010	0.0587988	0.0274717	THEMIS	3'UTR
cg04639555	5.45031	chr6	131893378	0.106802	0.0274717	ARG1	TSS1500
cg17148503	4.80193	chr6	136227579	0.0304943	0.0312479	PDE7B	Body
cg09932762	4.81396	chr6	137861989	0.0561518	0.03121
cg12891604	5.21011	chr6	148322898	0.0423361	0.0287628
cg12199954	4.92292	chr6	156715760	0.110026	0.0307361
cg27630180	4.91539	chr6	163135177	0.0355704	0.0307428	PARK2	Body
cg22623236	5.06635	chr6	165747969	0.0643812	0.0287628	PDE10A	Body
cg02893547	4.85079	chr6	168372652	0.0625702	0.0310392	MLLT4	3'UTR
cg17371170	4.95556	chr6	168570358	0.0603238	0.0300969
cg16572625	4.70684	chr6	168915464	0.022466	0.0324762	SMOC2	Body
cg23237765	4.72938	chr7	921845	0.0303607	0.0318521	C7orf20	Body
cg00872256	4.6952	chr7	23243417	0.0413583	0.0326907
cg15822656	5.35801	chr7	30321030	0.0403883	0.0274717
cg13337295	4.77054	chr7	30624246	0.053781	0.0318521
cg25666995	5.03732	chr7	37421924	0.0537567	0.0289854	ELMO1	5'UTR
cg13135047	5.84323	chr7	39706299	0.0486619	0.0252089	RALA	5'UTR
cg09949666	5.06647	chr7	43678966	0.0862222	0.0287628	C7orf44	3'UTR
cg21873741	4.96322	chr7	45762358	0.0398518	0.0300969	ADCY1	3'UTR
cg17389149	4.70306	chr7	55227884	0.106333	0.0325524	EGFR	Body
cg07572214	4.96657	chr7	68922405	0.0288624	0.0300771
cg03539736	5.83716	chr7	80548024	-0.0261153	0.0252089	SEMA3C	5'UTR
cg07516965	4.87654	chr7	82747669	0.0432591	0.0310392	PCLO	Body
cg01892620	4.65463	chr7	91233091	0.0444459	0.0330448
cg07148407	5.58368	chr7	102775759	0.050385	0.0253256	NAPEPLD	5'UTR
cg11531783	4.65849	chr7	104696669	0.0503744	0.0329442	MLL5	Body
cg12632569	5.52103	chr7	107686951	0.0586481	0.0255648	LAMB4	Body
cg02561103	4.90549	chr7	115862891	0.0675258	0.0309999	TES	TSS200; Body
cg06083506	5.25657	chr7	115912039	0.0508794	0.0280149
cg00839642	4.82669	chr7	133043175	0.066575	0.0312022	EXOC4	Body
cg04197749	4.81811	chr7	134669641	0.042426	0.0312022
cg05225993	5.99239	chr7	148537903	0.0767075	0.0252089	EZH2	Body
cg17428748	4.81929	chr7	158741438	0.0626137	0.0312022
cg03470646	5.11986	chr8	9402640	0.0410019	0.0287628
cg07307335	5.28774	chr8	12602187	0.0891255	0.0278435	LONRF1	Body
cg08517799	4.86614	chr8	53566460	0.0889978	0.0310392	RB1CC1	Body
cg06054027	5.40008	chr8	70282386	0.105759	0.0274717
cg01874933	5.06585	chr8	87427271	0.0418891	0.0287628	WWP1	Body
cg23205034	4.92311	chr8	98116447	0.0710071	0.0307361	PGCP	Body
cg05992395	5.42335	chr8	110145814	0.0523401	0.0274717
cg24294819	5.12133	chr8	117887282	-0.00936443	0.0287628	RAD21	TSS200
cg12803053	5.31011	chr8	126142264	0.0583961	0.0275495	NSMCE2	Body
cg21216618	5.15821	chr9	14643897	0.0841077	0.0287628	ZDHHC21	Body
cg13750566	4.9239	chr9	92222745	0.0429634	0.0307361
cg00492574	4.77145	chr9	110248385	0.0501704	0.0318521	KLF4	Body
cg14000282	5.05529	chr9	135650088	0.0771109	0.0288223	C9orf98	Body
cg19350728	5.26834	chr9	135820526	-0.0128407	0.0278435	TSC1	TSS1500
cg07356123	4.84202	chr6	154558509	0.121285	0.0310392	IPCEF1 / OPRM1	Body / Body
cg19107112	4.7446	chr3	180550814	0.0504821	0.0318521
cg15931233	4.68804	chr5	53455496	0.0184985	0.0326914	ARL15	Body
cg13855589	4.66996	chr1	155348145	0.0302289	0.0326914	ASH1L	Body
cg27629134	4.80797	chr2	209675250	0.0846271	0.0312479
cg23679432	4.86793	chr12	32836024	0.0356077	0.0310392	DNM1L	Body
cg23883404	5.68366	chr19	44455202	-0.0262054	0.0253256	ZNF221	TSS200
cg01464707	5.05944	chr19	58153662	0.0269535	0.0287628	ZNF211	3'UTR
cg13491848	4.56386	chr4	120991796	0.0591304	0.0335342
cg24886083	4.68789	chr7	99173263	0.0316794	0.0326914	ZNF655	3'UTR
cg26710819	4.9304	chr7	134653134	0.039359	0.030586	CALD1	3'UTR
cg26165853	4.52525	chr10	79793501	-0.0133018	0.0342892	RPS24	TSS200
cg04845687	5.61902	chr10	102787772	0.069319	0.0253256	PDZD7	Body
cg25932566	4.60701	chr11	114069864	0.0340087	0.0333933	ZBTB16	Body
cg09314702	5.13018	chr12	76271607	0.0694988	0.0287628
cg14488380	4.69916	chr14	57732022	0.043016	0.0326846	EXOC5	Body
cg00597043	4.93526	chr17	5375394	0.0603297	0.030326
cg18401262	5.27946	chr18	12672632	0.0877073	0.0278435	CEP76	3'UTR
cg14926103	4.49502	chr2	1517047	0.0208662	0.0350509	TPO	Body
cg05789881	5.05943	chr3	25467534	0.0845811	0.0287628
cg27065742	4.48106	chr4	84180701	0.0756514	0.0351378
cg03724962	4.85006	chr4	154256138	0.0598523	0.0310392	TRIM2	3'UTR
cg16261704	5.21706	chr5	118943582	0.0345146	0.0287628
cg01715172	4.66302	chr6	152128024	0.0511977	0.0326935	ESR1	TSS1500; 5'UTR
cg04344190	4.72621	chr16	78218445	0.0358832	0.0318521	WWOX	Body
cg08350119	4.75963	chr17	62499667	0.0601926	0.0318521	DDX5	Body
cg04827379	4.84856	chr10	118083701	0.0586938	0.0310392	C10orf96	TSS1500
cg16351410	4.70066	chr11	49049039	0.0313806	0.0326486
cg08142058	4.937	chr14	61695425	0.0493161	0.030326
cg10740880	4.84061	chr2	170365212	0.0647498	0.0310392	KBTBD10	TSS1500
cg18034995	4.89889	chr7	38805409	0.030461	0.0310392	VPS41	Body
cg18923581	4.68777	chr12	8198821	-0.0202106	0.0326914	FOXJ2	Body
cg25810455	4.9352	chr13	103253707	0.047199	0.030326	TPP2	Body
cg25581124	5.62557	chr15	51786154	0.0851626	0.0253256	DMXL2	Body
cg17444642	4.93139	chr5	106751231	0.0519463	0.0305719	EFNA5	Body
cg06579481	5.97528	chr7	104621597	0.0778005	0.0252089
cg05740655	5.14138	chr8	59942923	0.0698258	0.0287628	TOX	Body
cg07252308	4.75319	chr1	152196597	0.0474903	0.0318521	HRNR	5'UTR
cg03976650	4.78966	chr13	77456505	0.0504629	0.0314759	KCTD12	1stExon; 3'UTR
cg06025456	4.82179	chr6	32120863	0.0479047	0.0312022	PPT2 / PRRT1	TSS1500 / TSS1500
cg12146909	4.57445	chr7	156951457	0.0898844	0.0334871	UBE3C	Body
cg17681079	4.70971	chr7	27556963	0.0362553	0.0324631
cg27402766	4.98172	chr3	100468242	0.048203	0.0297514	ABI3BP	3'UTR
cg07969095	4.97578	chr2	148606712	0.0714878	0.02984	ACVR2A	Body
cg11554249	4.63859	chr2	157195307	0.0540565	0.0330915
cg20459022	5.07054	chr19	46651087	0.0638771	0.0287628	IGFL2	TSS1500; 5'UTR ; 1stExon
cg02584161	4.71353	chr6	156086665	0.0789034	0.032265
cg26031288	4.74951	chr7	40787015	0.0628437	0.0318521	C7orf10	Body
cg01034243	4.89073	chr16	3689148	0.0486767	0.0310392
cg09170232	4.68603	chr2	66759368	0.0411961	0.0326914	MEIS1	Body
cg01547344	4.94114	chr5	153282014	0.0652212	0.030326
cg21171115	4.62867	chr9	112887903	0.0671979	0.0331666	AKAP2 / PALM2-AKAP2	5'UTR; Body / Body
cg14523054	5.10079	chr9	128025451	0.052993	0.0287628	GAPVD1	5'UTR
cg07909692	5.11603	chr12	41728680	0.0992916	0.0287628	PDZRN4	Body
cg15787389	4.57961	chr3	56337073	0.0466812	0.0334871	ERC2	Body
cg10215185	4.8525	chr8	50756867	0.0396637	0.0310392
cg09635768	4.46259	chr1	8601318	0.0891247	0.0357479	RERE	Body
cg25407736	4.90261	chr1	68296179	0.0455569	0.0310392	GNG12	5'UTR
cg04140633	4.67442	chr1	117208496	0.0851344	0.0326914	IGSF3	Body
cg00953069	4.83261	chr1	155991941	0.0246146	0.031173	SSR2	TSS1500
cg12639574	5.11208	chr1	179200312	0.0533668	0.0287628	ABL2	TSS1500
cg03396152	4.68614	chr1	236147721	0.0375385	0.0326914	NID1	Body
cg24341711	5.24643	chr10	641641	0.0361754	0.0282309	DIP2C	Body
cg05860556	4.89264	chr10	112331306	0.062175	0.0310392	SMC3	Body
cg17429075	4.74231	chr10	130492994	0.0880608	0.0318521
cg27073337	4.70529	chr11	133998086	0.0996312	0.0324762	JAM3	Body
cg05620648	4.49637	chr12	19308364	0.0347089	0.0350509	PLEKHA5	Body
cg14993486	4.4918	chr12	24704462	0.0373468	0.0350509	SOX5	5'UTR
cg03786709	4.6426	chr12	42551291	0.0801809	0.0330915	YAF2	3'UTR
cg16192751	4.45332	chr12	95945767	0.0473217	0.0358997	USP44	TSS1500
cg06125576	4.80401	chr13	80913340	-0.0480575	0.0312479	SPRY2	5'UTR
cg02730492	5.90769	chr13	110874299	0.0345096	0.0252089	COL4A1	Body
cg19990483	4.85719	chr14	51030485	0.059156	0.0310392	ATL1	Body
cg09271279	4.69668	chr14	89588740	-0.0407683	0.0326907
cg23376085	4.96007	chr14	99888008	0.0199764	0.0300969	SETD3	Body
cg09449012	5.04683	chr15	93995636	0.0483351	0.0289854
cg08315825	5.1253	chr15	99337389	0.0495734	0.0287628	IGF1R	Body
cg05772946	4.8336	chr16	4545139	0.0317648	0.031173	HMOX2	TSS1500; 5'UTR
cg27353640	4.66966	chr16	63762882	0.0606992	0.0326914
cg08146156	4.77095	chr16	66918260	0.0337312	0.0318521	PDP2	Body
cg08130292	5.3452	chr19	52870301	0.0790289	0.0275495	ZNF610	3'UTR
cg05937392	4.63768	chr2	18736132	0.0255245	0.0330915	RDH14	3'UTR
cg21849780	4.75313	chr2	99226313	0.059715	0.0318521	C2orf64 / UNC50	TSS1500 / Body
cg02870813	4.69135	chr2	106248317	0.0521258	0.0326907
cg03970176	4.41834	chr2	129284348	0.0216791	0.0362336
cg12382418	5.57204	chr3	15466952	0.0654945	0.0253256	METTL6	Body
cg11428189	4.54357	chr3	107552873	0.013271	0.0336142
cg22481276	4.72949	chr3	178985975	0.0386161	0.0318521	KCNMB3	TSS1500
cg16270231	4.69137	chr4	8468878	0.024828	0.0326907	C4orf23	Body
cg05903821	4.74219	chr4	41864337	0.033359	0.0318521
cg09037726	4.60629	chr4	76995173	0.0309516	0.0333933	ART3	TSS1500; 5'UTR
cg10497345	4.59326	chr4	90172038	0.0580759	0.0334871	GPRIN3	5'UTR
cg06523752	4.47069	chr4	123299985	0.042233	0.0353504	ADAD1	TSS1500; TSS200
cg09756226	4.59815	chr4	125343843	0.028361	0.0333972
cg27393277	4.51115	chr4	177673704	0.0538142	0.0347033	VEGFC	Body
cg10133171	4.44425	chr4	188534448	0.0420018	0.0360512
cg05918355	4.68689	chr5	54515640	0.0337865	0.0326914
cg00888801	4.53234	chr5	140806126	0.0386473	0.033984	PCDHGA1-11 / PCDHGB1-7 / PCDHGB8P	Body / Body / Body
cg18259348	4.99769	chr5	160350644	0.066427	0.0293179
cg02580987	4.95478	chr5	176615786	0.0605531	0.0300969	NSD1	Body
cg21552319	4.79024	chr6	24356996	0.0483503	0.0314759	DCDC2 / KAAG1	Body / TSS200
cg06361793	4.73032	chr6	25875671	0.0488447	0.0318521	SLC17A3	TSS1500
cg08548066	5.60087	chr6	27366902	0.0430808	0.0253256	ZNF391	5'UTR
cg18016994	4.733	chr6	28889421	0.0308047	0.0318521	TRIM27	Body
cg10665848	5.13579	chr6	29631447	0.0468354	0.0287628	MOG	Body
cg24535176	4.85782	chr6	133561386	0.0994139	0.0310392	EYA4	TSS1500
cg03702732	5.4101	chr6	149283123	0.0493627	0.0274717	UST	Body
cg00145985	4.85834	chr7	82019862	0.0934958	0.0310392	CACNA2D1	Body
cg20718170	4.45231	chr7	123322268	0.0448219	0.0358997	WASL	3'UTR
cg00668852	5.04709	chr7	150554113	0.0400795	0.0289854	ABP1	Body
cg07490124	4.60076	chr8	131368922	0.0700366	0.0333933	ASAP1	Body
cg14613195	4.47064	chr9	20996718	0.0311372	0.0353504
cg11953824	4.69266	chr9	111697545	0.042869	0.0326907	C9orf6 / IKBKAP	Body / TSS1500
cg21193975	4.63137	chr9	137024866	0.0483342	0.0331334	WDR5	3'UTR
cg16430099	4.82125	chr1	118049898	0.040151	0.0312022	MAN1A2	Body
cg04098169	4.72817	chr1	222397755	0.0505179	0.0318521
cg11753124	4.67264	chr1	222476017	0.0622246	0.0326914
cg05447955	4.64488	chr11	78125675	0.064195	0.0330915	GAB2	Body
cg01954957	4.65051	chr14	38263617	0.0500407	0.0330915
cg09366982	4.43399	chr14	64658673	0.0703205	0.0361334	SYNE2	Body
cg11985745	4.74102	chr18	54314844	0.0465297	0.0318521
cg17340170	4.7338	chr19	21686146	0.0809237	0.0318521
cg22615747	5.19666	chr2	206160197	0.0432069	0.0287628	PARD3B	Body
cg24827660	4.57021	chr20	58179538	0.0234904	0.0334871	PHACTR3	TSS200
cg26385013	4.79193	chr3	98249859	0.0349436	0.0314419	GPR15	TSS1500
cg09432964	5.00949	chr3	155704884	0.0426627	0.0289854
cg02182794	4.59864	chr4	13369795	0.0380947	0.0333972	RAB28	3'UTR
cg14201545	4.80407	chr4	140450629	0.0521675	0.0312479	SETD7	Body
cg26605891	4.75338	chr5	55755086	0.0202031	0.0318521
cg06434353	4.73817	chr5	114951632	0.0717197	0.0318521	TMED7-TICAM2 / TMED7	Body / 3'UTR
cg08794539	5.10337	chr6	25772605	0.0775464	0.0287628	SLC17A4	Body
cg23713249	4.44343	chr7	150418241	0.0873843	0.0360512	GIMAP1	3'UTR
cg19291056	5.00473	chr8	989168	0.0550015	0.0289854
cg20583060	4.63587	chr8	79429818	0.0408607	0.0331136	PKIA	5'UTR
cg22982098	4.85518	chr17	55339169	0.0620564	0.0310392	MSI2	Body
cg09198360	4.74591	chr6	89805844	0.0134757	0.0318521	SFRS13B	3'UTR
cg25832795	4.6006	chr20	10019010	0.0244543	0.0333933	ANKRD5	Body
cg05136510	4.95956	chr3	62365140	-0.0376344	0.0300969
cg08996334	4.61853	chr3	114270647	0.0658173	0.0333859	ZBTB20	5'UTR
cg25005674	5.0697	chr5	146039685	0.0393471	0.0287628	PPP2R2B	Body
cg22360024	4.9924	chr11	18124520	0.130728	0.029443	SAAL1	Body
cg17107626	4.41203	chr17	7115524	0.0697118	0.0365376	DLG4	Body
cg27622325	4.83526	chr2	179545785	0.0555856	0.031173	TTN	Body
cg16082606	4.61129	chr14	105486648	-0.0221192	0.0333933	CDCA4	5'UTR
cg10556222	4.59713	chr1	210531905	0.0398382	0.0333972	HHAT	Body
cg00700412	4.55263	chr12	58011837	0.0495465	0.0335342
cg25619136	4.6074	chr12	100658609	0.0876595	0.0333933	DEPDC4	Body
cg03934002	4.88218	chr13	100096052	0.033533	0.0310392
cg04390004	4.36346	chr19	39279324	0.0196035	0.0373534	LGALS7B	TSS1500
cg23196445	4.50867	chr4	146100958	-0.00446164	0.0347033	OTUD4	TSS200
cg05183646	4.65778	chr6	134491143	0.0782996	0.0329563	SGK1	3'UTR
cg17048233	5.17539	chr8	28560467	0.0378379	0.0287628	EXTL3	5'UTR
cg25218797	4.76657	chr11	68472905	0.0711026	0.0318521
cg09162993	4.69775	chr5	127922712	0.0773231	0.0326907
cg19857977	4.89904	chr1	220408360	0.0304339	0.0310392	RAB3GAP2	Body
cg15665081	5.35965	chr11	104827238	0.0473418	0.0274717	CASP4	5'UTR; Body
cg09313766	4.55476	chr14	65273621	0.0612916	0.0335342	SPTB	Body
cg08984500	4.87067	chr16	89692422	0.0214696	0.0310392	DPEP1	5'UTR
cg01255513	4.75935	chr19	13365923	0.0307956	0.0318521	CACNA1A	Body
cg22463444	4.48025	chr3	170146757	0.0725519	0.0351378	CLDN11	Body
cg09526135	5.01598	chr4	85603757	0.034402	0.0289854	WDFY3	5'UTR; 1stExon; Body
cg00469814	4.67884	chr4	188953677	-0.0630105	0.0326914
cg12761728	4.81573	chr6	32800523	0.0190694	0.03121	TAP2	Body
cg06539434	5.21989	chr6	101120796	0.0575701	0.0287628	ASCC3	Body
cg26916658	5.08951	chr7	8304543	0.0642483	0.0287628
cg05393777	4.85452	chr14	45369479	0.0670812	0.0310392	C14orf28	5'UTR
cg09094804	4.68343	chr16	56485438	0.0457461	0.0326914	NUDT21 / OGFOD1	TSS200 / 5'UTR; 1stExon
cg13937449	4.34472	chr12	56320970	0.0136263	0.0376812	WIBG	TSS200; Body
cg00825690	4.89089	chr1	64960202	0.0900475	0.0310392	CACHD1	Body
cg04875097	4.5824	chr1	193104571	0.0733859	0.0334871	MIR1278 / CDC73	TSS1500 / Body
cg06770076	4.57239	chr1	197782247	0.0547146	0.0334871
cg16519495	4.66442	chr1	225782482	0.0292695	0.0326914	ENAH	Body
cg09273483	4.74498	chr1	244511482	0.050097	0.0318521
cg07698039	4.79006	chr10	4540959	0.0487433	0.0314759
cg15404570	4.84539	chr10	96943130	-0.0206374	0.0310392
cg11102098	4.45974	chr10	118882764	0.0654186	0.0358858
cg02083237	4.79679	chr11	13468473	0.0448432	0.0313219	BTBD10	5'UTR
cg02932301	4.85349	chr11	28738212	0.0610609	0.0310392
cg17257265	4.58734	chr11	67191526	0.0301457	0.0334871	ATPGD1	Body
cg01293346	5.07527	chr12	11149362	0.0722587	0.0287628	TAS2R20 / PRR4	1stExon; 3'UTR / 5'UTR; Body
cg01088546	4.58076	chr12	26527858	0.0524779	0.0334871	ITPR2	Body
cg17858316	4.43292	chr12	42521307	0.023986	0.0361334	GXYLT1	Body
cg03114845	5.26899	chr12	66270387	0.0400138	0.0278435	HMGA2	Body
cg01005930	4.80418	chr12	101788787	0.016506	0.0312479	ARL1	3'UTR
cg17066349	4.7175	chr12	120130646	0.0396443	0.0321611	CIT	Body
cg21827481	4.95053	chr13	21440627	0.0632156	0.0301645	XPO4	Body
cg15123572	5.0065	chr13	114911570	0.0457145	0.0289854
cg03572664	4.75641	chr14	61544141	0.0803124	0.0318521
cg24053163	4.82181	chr14	92503425	0.0351882	0.0312022	TRIP11	Body
cg12349947	4.56183	chr15	42835010	0.0266544	0.0335342	LRRC57	3'UTR
cg11147252	5.09137	chr15	49985422	0.0536572	0.0287628
cg26188726	4.31415	chr16	31225957	0.0406273	0.0382898	TRIM72	5'UTR
cg04647241	4.90401	chr17	39017633	0.0626235	0.0309999	KRT12	3'UTR
cg00442670	4.57194	chr17	47406777	0.0406953	0.0334871	ZNF652	5'UTR
cg17733241	5.00207	chr17	75952762	0.0256808	0.0291088
cg26658039	4.52144	chr17	80972373	0.0401333	0.0343566	B3GNTL1	Body
cg13408957	4.74931	chr18	47904393	0.0380161	0.0318521	SKA1	Body
cg03985452	4.72912	chr2	3836042	0.05548	0.0318521
cg02053818	4.67887	chr2	38397399	0.0408632	0.0326914	C2orf58	Body
cg25412594	4.48674	chr2	56152003	0.0614804	0.0350509	EFEMP1	TSS1500
cg10835286	4.65553	chr2	66657913	-0.0684674	0.0330448
cg23283216	4.87297	chr2	73989455	0.0519316	0.0310392	DUSP11	3'UTR
cg26117570	4.66801	chr2	161266880	0.0556608	0.0326914	RBMS1	Body
cg17384124	4.72985	chr2	197940256	0.0982379	0.0318521	ANKRD44	Body
cg10613224	4.60011	chr2	202671583	0.0765662	0.0333933	CDK15	5'UTR
cg19307391	4.48738	chr2	223121905	0.0265822	0.0350509	PAX3	Body
cg23978064	4.74537	chr2	242051650	0.0831434	0.0318521	PASK	Body
cg24783119	4.43473	chr21	40794826	0.0436094	0.0361209	LCA5L	Body
cg18473903	4.94164	chr3	84650340	0.0514621	0.030326
cg14845268	4.48333	chr3	105591430	0.0467298	0.0350965
cg03460745	5.06453	chr3	171966142	0.0529216	0.0287628	FNDC3B	Body
cg24105068	4.64523	chr3	185658366	0.0450415	0.0330915
cg18780257	4.56433	chr3	192126023	0.0264703	0.0335342	FGF12	5'UTR; 1stExon; Body
cg00499159	4.72507	chr4	21854961	0.0448945	0.0318521	KCNIP4 / NCRNA00099	5'UTR / TSS200
cg09570807	4.78596	chr4	74125882	0.0379609	0.0315467	ANKRD17	TSS1500
cg14257519	4.42077	chr4	141797676	0.0766616	0.0362336	RNF150	Body
cg17546817	4.65056	chr5	57881537	0.0939317	0.0330915	RAB3C	Body
cg07729440	5.17482	chr5	75696047	0.0834285	0.0287628
cg02052531	5.66905	chr5	81692895	0.108959	0.0253256
cg13651693	5.1276	chr5	110464727	0.0707006	0.0287628	WDR36	3'UTR
cg11861487	4.70635	chr5	138274667	0.0139825	0.0324762
cg24329102	4.75506	chr6	17285288	0.0555106	0.0318521	RBM24	Body
cg10280963	4.93801	chr6	18280525	0.0364744	0.030326
cg04794465	4.55592	chr6	31622326	0.0445947	0.0335342	APOM	TSS1500
cg14536697	4.77594	chr6	32291368	0.0265996	0.0318521	C6orf10	Body
cg02586023	4.65972	chr6	76198240	0.027179	0.0328729	FILIP1	5'UTR
cg24155294	4.48781	chr6	80024594	0.0262386	0.0350509
cg12419035	4.8589	chr6	90362720	0.0396757	0.0310392	MDN1	Body
cg17491759	4.75736	chr6	100676774	-0.0201853	0.0318521
cg20916535	4.33006	chr6	117592262	0.0299726	0.0380252	VGLL2	Body
cg01556514	4.44793	chr6	126083981	0.0277739	0.0359803
cg25017349	4.62293	chr6	131745773	0.0424074	0.0333375
cg19972068	4.98793	chr7	7576351	0.0549616	0.0295027	COL28A1	TSS1500
cg11112914	5.3784	chr7	18067530	0.0376032	0.0274717	PRPS1L1	TSS200
cg20495677	4.59328	chr7	34801759	0.0362866	0.0334871	AAA1 / NPSR1	Body / Body
cg26904169	4.66359	chr7	89839865	0.0739388	0.0326914	STEAP2	TSS1500
cg26448609	4.56721	chr7	107577540	0.0474975	0.0334871	LAMB1	Body
cg09954251	4.96734	chr8	1278972	0.0964575	0.0300771
cg23674011	5.00536	chr8	29706233	0.0359932	0.0289854
cg15130532	4.6005	chr8	73166903	0.0354706	0.0333933
cg14433070	4.80311	chr8	118893219	0.0328467	0.0312479	EXT1	Body
cg13607993	4.7251	chr9	19935213	0.086316	0.0318521
cg21672550	4.83933	chr9	34576199	0.0764166	0.0310392	CNTFR / LOC415056	5'UTR / Body
cg14418944	4.63424	chr9	98081437	0.0414843	0.0331136	FANCC	TSS1500
cg12440131	4.40765	chr12	15924004	0.0284492	0.0367674	EPS8	5'UTR
cg00743081	4.76581	chr17	61724970	0.033136	0.0318521	MAP3K3	Body
cg20754964	4.58163	chr18	77088998	0.0281663	0.0334871	ATP9B	Body
cg06646262	4.63221	chr19	12428544	0.0498815	0.0331334	ZNF563	3'UTR
cg21170752	4.42599	chr5	148291514	0.0437756	0.0362336
cg14837557	4.9511	chr4	25158468	0.0795834	0.0301645	SEPSECS	Body
cg14139375	4.35769	chr10	53071348	0.0207372	0.0373534	PRKG1	Body
cg17907057	4.61228	chr4	78432204	0.0387031	0.0333933	CXCL13	TSS1500
cg24334259	4.84998	chr3	138311416	0.0607988	0.0310392	CEP70	5'UTR
cg10511332	4.66706	chr1	51166032	0.0641665	0.0326914	FAF1	Body
cg26726490	4.68328	chr15	38781997	0.0425434	0.0326914	RASGRP1	3'UTR
cg03772408	4.55243	chr16	19083353	0.0180632	0.0335342	COQ7	Body
cg26823107	4.50024	chr2	151337799	0.0338769	0.0350169	RND3	Body
cg12337988	4.91755	chr3	122395985	0.0491071	0.0307428
cg01168740	4.54868	chr6	26229103	0.0428399	0.0335342
cg05237718	4.30232	chr7	4808895	0.0236144	0.0384614	FOXK1	3'UTR
cg14060402	4.84209	chr9	37141146	0.0903406	0.0310392	ZCCHC7	Body
cg15658543	4.73277	chr7	3026309	0.0822374	0.0318521	CARD11	5'UTR

## Sheet: Table S7
Table S7: Gene expression results of genes for which the DMPs were mapped to or near to the genes. Gene annotation were taken from Illumina reference files.
Illumina Probe ID	Log Fold Change	Average expression value	t-statistics	p-value	B	Genes symbol
2760239	-0.285258	7.82553	-3.51379	0.00154501	-1.09746	RASGRP1
6580450	-0.279547	7.70637	-3.01714	0.00543834	-2.1329	BCL11A
4050195	-0.235993	8.03535	-2.94136	0.00655165	-2.2853	ST13P4
5810671	0.205867	8.39261	2.86538	0.0078827	-2.43632	C7orf50
1980201	-0.204326	7.17059	-2.79479	0.00934496	-2.57493	WWP1
1690709	-0.156004	8.01424	-2.78668	0.00952849	-2.59075	UBE3C
3890092	-0.224026	7.16101	-2.69114	0.0119602	-2.77528	RB1CC1
3170440	-0.231619	7.11411	-2.61822	0.0141945	-2.91383	BCL11A
3870543	-0.16188	8.2694	-2.42813	0.0219694	-3.26488	PUM1
2970292	-0.186573	6.59484	-2.38385	0.0242705	-3.34439	SMC3
830066	-0.592554	9.88816	-2.36689	0.0252086	-3.3746	RPS24
1940576	-0.193759	6.91523	-2.3598	0.0256106	-3.3872	RPS6KB1
3120050	0.249344	7.03453	2.24912	0.0326906	-3.58068	KMT2E
770221	0.227517	7.42561	2.16318	0.0393593	-3.72673	FAM217B
5310717	-0.150449	8.3272	-2.12463	0.0427283	-3.79099	NIN
2360669	-0.149773	8.89574	-2.09711	0.0452891	-3.8364	HNRNPM
70008	0.177233	10.1397	1.98858	0.0567622	-4.01137	NCF2
7400053	0.17418	6.563	1.94369	0.0622101	-4.0818	SLC22A18
2750154	-0.147743	7.44468	-1.82646	0.0786341	-4.26011	ELMO1
6110739	-0.206927	7.32072	-1.82445	0.0789458	-4.26309	RDH14
2810382	-0.122871	8.16674	-1.80732	0.0816432	-4.28843	RALA
1410010	-0.16557	7.36906	-1.78968	0.0845016	-4.31432	PDLIM1
4900193	-0.16558	6.77427	-1.75838	0.0897861	-4.3598	ZCCHC7
4280041	0.211882	8.59848	1.74728	0.091726	-4.37577	SSR2
4900332	-0.128948	8.63307	-1.71171	0.0981846	-4.42644	FOXJ2
1450671	-0.146703	8.03797	-1.70633	0.0991947	-4.43404	CARD11
6270681	0.157671	6.40123	1.66846	0.106551	-4.48695	BST1
430307	-0.10905	8.07689	-1.66131	0.107989	-4.49683	NPTN
4230017	-0.149027	6.87683	-1.64749	0.110815	-4.51583	ST8SIA4
2260551	-0.129473	7.64038	-1.60842	0.119142	-4.56888	RAD21
7040674	-0.123581	6.88614	-1.59218	0.122753	-4.59063	ANO6
3390221	0.14428	8.60257	1.58147	0.125182	-4.60487	EIF4E3
6760653	-0.252171	6.8871	-1.57759	0.126073	-4.61001	NOL10
5080328	-0.156289	8.31653	-1.55852	0.130523	-4.63513	DOPEY2
1430360	0.129329	6.83179	1.53076	0.13723	-4.67125	ABHD14A
4490615	-0.124761	6.46056	-1.52358	0.139009	-4.6805	TSPAN3
3440189	0.171789	6.5129	1.4866	0.148475	-4.72759	ZBTB20
2320286	-0.118813	8.09987	-1.47259	0.152193	-4.74518	JARID2
7610598	-0.133645	7.41425	-1.4633	0.1547	-4.75676	TRAF5
7510392	-0.116028	8.48724	-1.44733	0.159086	-4.77653	DIP2B
2970189	0.126252	6.56857	1.4413	0.160769	-4.78395	MAP3K3
2470520	0.133447	7.21404	1.43919	0.161362	-4.78655	RBMS1
6420671	-0.105673	7.4425	-1.43589	0.162288	-4.79058	GIMAP1
5390372	-0.123085	7.0599	-1.40908	0.169996	-4.82314	C2orf64
4040373	-0.106825	7.16151	-1.39794	0.173283	-4.83652	TSC1
2230626	0.120708	6.52959	1.39663	0.173672	-4.83808	MRPL33
4850670	0.144893	6.92812	1.39432	0.174364	-4.84085	EIF4E3
1570433	-0.0884473	7.89754	-1.35662	0.185913	-4.88534	GAPVD1
4150100	-0.112384	7.46315	-1.34953	0.188152	-4.8936	PASK
830274	-0.146264	7.55613	-1.32553	0.19588	-4.92124	CD55
6560162	-0.0842151	6.85055	-1.28638	0.209013	-4.96542	TMED7
4920372	-0.0937066	8.92148	-1.27395	0.213323	-4.97921	KBTBD2
6350711	0.10204	8.65611	1.24929	0.222066	-5.00621	LPP
5560661	-0.0793851	6.73062	-1.22874	0.229561	-5.02836	FBXW7
4250736	0.143315	7.29719	1.20568	0.238192	-5.05282	FNDC3B
2940706	-0.0705383	8.35185	-1.15597	0.257618	-5.10415	SETD3
620369	-0.0940872	7.28946	-1.14666	0.26138	-5.11354	PPP2R2B
3870706	0.113255	6.37052	1.10155	0.280188	-5.15812	FURIN
6330242	-0.0680785	6.77764	-1.06518	0.296039	-5.19286	OGFOD1
6840129	0.102584	9.49667	1.02579	0.31391	-5.22929	ASAP1
5700273	-0.0674237	7.11667	-1.02202	0.315663	-5.23272	RAB3GAP2
830634	-0.076734	8.13228	-1.01566	0.318628	-5.23847	USP24
5090543	0.0862602	7.1722	0.985599	0.332905	-5.26517	TBCD
2940343	-0.0705154	6.97493	-0.960235	0.345288	-5.28713	XPO4
6480494	0.0614643	7.05303	0.925804	0.362586	-5.31608	MGMT
10278	-0.0892033	7.24472	-0.887818	0.382323	-5.34688	UBLCP1
2190196	0.0663891	6.32895	0.887609	0.382433	-5.34705	NIN
2100524	-0.0726834	8.35941	-0.829369	0.414023	-5.3919	SPG11
4210280	-0.0673922	6.5581	-0.822686	0.417749	-5.39686	PGCP
5050441	-0.0848072	6.37977	-0.798273	0.431539	-5.41467	ZEB2
6560484	-0.0508586	8.08922	-0.786541	0.438263	-5.42304	VPS41
1570220	0.0492961	6.54918	0.771179	0.447164	-5.43383	UVRAG
830553	-0.0593784	9.75788	-0.770803	0.447383	-5.4341	NPTN
5560500	0.103552	7.8382	0.765685	0.450373	-5.43764	KCTD12
6860544	-0.0768444	6.60145	-0.761681	0.452721	-5.4404	FOXK1
6020470	-0.0659717	6.68093	-0.745879	0.462057	-5.45116	ST8SIA4
5420719	-0.0446594	7.04639	-0.712373	0.482223	-5.47325	C2orf42
2030324	-0.0606383	8.7926	-0.687178	0.497714	-5.48923	SGK1
160121	0.0535099	6.60801	0.647431	0.522711	-5.5133	SYNE2
6060440	0.0701569	7.25259	0.64542	0.523993	-5.51448	FNDC3B
7040544	-0.0605919	6.40334	-0.641719	0.526358	-5.51664	CCDC53
10184	-0.0512318	6.67374	-0.582063	0.565256	-5.54986	EXTL3
5700722	0.0365657	6.78449	0.534957	0.59697	-5.57386	TSSC1
1410209	-0.0439584	8.66742	-0.518429	0.608297	-5.58181	SGK1
2030270	-0.0330088	6.66171	-0.48447	0.631881	-5.59739	TM9SF3
4670681	0.0330495	6.53977	0.471949	0.640679	-5.60287	RAB12
5900053	0.0472985	10.7439	0.458653	0.650081	-5.60853	ZNF652
4150639	0.0386011	8.83053	0.453304	0.653879	-5.61077	RBMS1
4780743	-0.0312419	7.85932	-0.44543	0.659489	-5.61401	ETFA
1170564	-0.0371105	8.7268	-0.435868	0.666328	-5.61787	CHD8
3190634	-0.0294712	7.72225	-0.434696	0.667168	-5.61834	DSTN
4150438	0.0360992	6.80276	0.42601	0.67341	-5.62177	LRRFIP2
1570520	-0.0302181	8.06148	-0.417744	0.679372	-5.62497	DHX16
4250544	-0.0391693	6.37228	-0.416499	0.680272	-5.62544	BTBD10
1230347	-0.0394885	7.41372	-0.405607	0.688163	-5.62955	RERE
3930653	-0.0360916	6.89899	-0.399704	0.692456	-5.63173	C7orf44
2710370	0.0527517	6.99606	0.399203	0.692821	-5.63191	SSR2
940164	0.0352786	6.91168	0.377286	0.708852	-5.63973	ASAP1
7380634	-0.0320263	6.84207	-0.363362	0.719107	-5.64447	C20orf20
3710521	-0.0364268	8.29124	-0.358841	0.722449	-5.64597	VPS41
6900612	0.0233887	7.80198	0.357182	0.723676	-5.64651	DSTN
60037	-0.0191519	6.82112	-0.281286	0.780593	-5.6688	TMED7
5390561	-0.0173531	8.31367	-0.260749	0.796225	-5.67393	UNC50
2350215	-0.0178427	6.37406	-0.24335	0.809537	-5.67797	EXOC4
3940477	0.0224745	7.63466	0.241599	0.810879	-5.67836	TAP2
7610138	-0.0186085	11.38	-0.240199	0.811954	-5.67867	DDX5
510064	0.0153255	6.82761	0.210707	0.834666	-5.6848	DIP2B
3780358	0.0172005	7.6021	0.201733	0.841607	-5.68651	CLEC12A
2100537	0.0199124	6.70174	0.198961	0.843754	-5.68702	PKNOX1
2640377	0.017697	8.0951	0.193253	0.848178	-5.68805	PGCP
3850021	-0.0224093	9.31545	-0.186256	0.853608	-5.68928	CASP4
1340739	0.0156534	8.07626	0.168021	0.867794	-5.69226	FAM160B1
1820386	-0.0190981	6.81088	-0.167732	0.868019	-5.6923	PARVB
670112	-0.0106133	7.34053	-0.137805	0.891397	-5.69652	DUSP11
3170601	0.0106666	9.0841	0.0997267	0.921283	-5.7007	CLEC12A
2680097	0.00742053	8.84533	0.0816072	0.935549	-5.70221	YPEL5
2690369	-0.00933441	6.64167	-0.0660752	0.947795	-5.70327	ACPT
10008	-0.00583788	8.52783	-0.0569221	0.955018	-5.70379	RERE
5570494	0.00435182	8.1798	0.0464315	0.963301	-5.70429	MRPL33
540368	-0.00335364	8.23572	-0.0257452	0.979646	-5.70498	GAB2
1690500	0.00249974	9.00269	0.0252047	0.980073	-5.70499	PUM1
7050600	-0.00192876	9.43939	-0.0179508	0.985807	-5.70514	RARA

## Sheet: Table S8
Table S8: DNA methytion correlation between brain and blood for DMPs mapped or near to differentially expressed genes. Correlation results are from IMAGE-CpG website (Braun, P et al., 2019)
cgid	chromosome	Position	brainMean	brainSD	bloodMean	bloodSD	rho_brain_blood	p_rho_brain_blood	Gene
cg26726490	15	38781997	0.94	0.01	0.96	0.02	0.41	0.06	RASGRP1
cg03981213	2	60766554	0.86	0.06	0.95	0.01	0.26	0.24	BCL11A
cg12146909	7	156951457	0.31	0.11	0.89	0.04	0.07	0.74	UBE3C
cg01645676	7	1053726	0.86	0.05	0.90	0.05	0.48	0.02	C7orf50
cg01874933	8	87427271	0.97	0.01	0.97	0.01	0.36	0.10	WWP1
cg20218678	13	50745306	0.95	0.01	0.95	0.02	0.61	0.00	ST13P4
cg08517799	8	53566460	0.88	0.04	0.91	0.04	0.37	0.09	RB1CC1
cg19377326	1	31486063	0.83	0.06	0.94	0.02	0.35	0.11	PUM1
cg26165853	10	79793501	0.01	0.00	0.01	0.00	0.13	0.56	RPS24
cg05860556	10	112331306	0.87	0.03	0.93	0.02	0.40	0.07	SMC3
cg11531783	7	104696669	0.81	0.08	0.95	0.02	0.32	0.15	KMT2E
cg04973632	17	57970021	0.05	0.01	0.04	0.01	0.31	0.15	RPS6KB1
cg05009111	20	58520201	0.97	0.00	0.97	0.00	0.48	0.02	FAM217B
cg01482790	19	8513923	0.12	0.04	0.73	0.04	0.24	0.29	HNRNPM
cg20969923	14	51295867	0.56	0.10	0.88	0.03	0.36	0.10	NIN

## Sheet: Table S9
Table S9: Information about correlations between: a) the variation of the DNA methylation of the differentially methylated positions (ΔDNAm) and the variation of the expression of genes that were differentially expressed in whole blood (ΔmRNA); b) the variation of the total score of CBCL (ΔCBCL) and ΔDNAm; and c) ΔCBCL and ΔmRNA. The variations were calculated subtracting wave 1 (W1) values from …
Illumina CpG ID	Genes symbol	Illumina Probe ID	ΔDNAm x ΔmRNA					ΔDNAm x ΔCBCL					ΔmRNA x ΔCBCL
			r Pearson	p-value	t-statistics	min 95%CI	max 95%CI	r Pearson	p-value	t-statistics	min 95%CI	max 95%CI	r Pearson	p-value	t-statistics	min 95%CI	max 95%CI
cg26726490	RASGRP1	2760239	0.07570205	0.7378	0.33952	-0.3573105	0.4819289	0.2944812	0.1834	1378	-0.1451483	0.6370021	0.0784149	0.7287	0.35177	-0.3549276	0.4840214
cg03981213	BCL11A	6580450	0.2837984	0.2006	1324	-0.1565404	0.6300234	-0.02062562	0.9274	-0.09226	-0.4384216	0.4045003	0.3263955	0.1382	1544	-0.1104061	0.6575217
cg03981213	BCL11A	3170440	0.2007034	0.3705	0.91622	-0.2413256	0.5737612	-0.02062562	0.9274	-0.09226	-0.4384216	0.4045003	0.1406549	0.5324	0.63534	-0.2986647	0.5307870
cg12146909	UBE3C	1690709	0.3836789	0.07794	1858	-0.04524914	0.69316019	-0.0479626	0.8321	-0.21474	-0.4602639	0.3813574	-0.007878108	0.9722	-0.035233	-0.4280647	0.4151091
cg01645676	C7orf50	5810671	-0.05464233	0.8092	-0.24473	-0.4655261	0.3756195	0.4030669	0.06289	1970	-0.02233753	0.70488902	-0.1225896	0.5868	-0.5524	-0.5174535	0.3153159
cg01874933	WWP1	1980201	0.1431869	0.525	0.64702	-0.2963094	0.5326405	0.07950589	0.7251	0.35669	-0.3539677	0.4848616	0.2712435	0.2221	1260	-0.1697809	0.6217496
cg20218678	ST13P4	4050195	-0.1512277	0.5017	-0.68418	-0.5385018	0.2887940	-0.02920854	0.8973	-0.13068	-0.4453329	0.3972924	-0.3804596	0.08068	-1840	-0.69119665	0.04901037
cg08517799	RB1CC1	3890092	-0.5796263	0.004695	-3181	-0.8046083	-0.2091222	-0.2362142	0.2899	-1087	-0.5982436	0.2058998	0.1420588	0.5283	0.64182	-0.2973595	0.5318151
cg19377326	PUM1	3870543	-0.1275182	0.5717	-0.57497	-0.5211103	0.3107997	0.2172985	0.3313	0.99558	-0.2249155	0.5852861	0.1020325	0.6514	0.4587	-0.3339413	0.5020441
cg26165853	RPS24	830066	0.3848472	0.07697	1865	-0.0438812	0.6938716	-0.1361471	0.5458	-0.61459	-0.5274779	0.3028449	-0.01313785	0.9537	-0.058759	-0.4323515	0.4107457
cg05860556	SMC3	2970292	-0.2054948	0.3589	-0.93904	-0.5771039	0.2366135	0.179458	0.4242	0.8158	-0.2619715	0.5587880	0.3461452	0.1146	1.65	-0.08835802	0.66997849
cg11531783	KMT2E	3120050	0.1585781	0.4809	0.71827	-0.2818759	0.5438274	-0.01198709	0.9578	-0.053612	-0.4314152	0.4117020	0.4361412	0.04244	2168	0.01780717	0.72452366
cg04973632	RPS6KB1	1940576	0.1978633	0.3774	0.90272	-0.2441089	0.5717739	0.1597164	0.4777	0.72356	-0.2808006	0.5446493	0.4416777	0.0396	2201	0.02466156	0.72776527
cg05009111	FAM217B	770221	-0.1087303	0.6301	-0.48916	-0.5070928	0.3279101	-0.2024176	0.3663	-0.92437	-0.5749585	0.2396422	0.4751785	0.02542	2415	0.06699101	0.74711125
cg01482790	HNRNPM	2360669	0.02270396	0.9201	0.10156	-0.4027598	0.4400997	0.3147754	0.1536	1483	-0.1231806	0.6501069	0.1309121	0.5614	0.59054	-0.3076782	0.5236201
cg20969923	NIN	5310717	0.2161979	0.3339	0.99029	-0.2260117	0.5845263	0.1938458	0.3874	0.88367	-0.2480337	0.5689552	-0.1224487	0.5872	-0.55176	-0.5173488	0.3154447

## Sheet: Table S10
Table S10: Differentially methylated regions from DMRCate analysis. Probe location and gene annotation are taken from Illumina reference files.
* Body: Gene body; TSS1500: 1500 bp upstream of transcriptional start site (TSS): TSS200, 200bp upstream of TSS; UTR: untranslated region
**N: upstream (5’) of CpG island; S: downstream (3’) of CpG island: Shore: 0–2 kb from island; Shelf: 2–4 kb from island.
Genes associated to DMRs	Genomic elements included in the DMRs*	hg19 genomic coordinates	Number of probes included in differentially methylated region	Stouffer transformation P value	Minimum adjusted p-value from the CpGs constituting the significant region	Maximal beta fold change	Mean Beta Fold Change for the region	hg19 genomic coordinates of the CpG Island	The location of the DMR relative to the CpG island**
PPP2R2D	TSS1500; 5'UTR; 1stExon; Body	chr10:133747120-133748048	9	0.000643955	9.15028e-13	0.0412982	0.0251454	chr10:133751399-133751634	OpenSea; N_Shelf
PRL	TSS1500; 5'UTR; 1stExon	chr6:22297336-22298146	4	0.00148721	3.71796e-07	0.0611315	0.0422659		OpenSea; OpenSea
WDR60	Body	chr7:158669801-158669978	5	0.00190332	6.79379e-09	0.0320978	0.019372	chr7:158669800-158670005	Island; Island
C7	TSS1500	chr5:40908228-40908780	4	0.00225353	1.40062e-10	0.0679929	0.0403673		OpenSea; OpenSea
GDF9	TSS200; 1stExon	chr5:132200008-132200666	6	0.00226814	1.38432e-10	0.0198258	0.0164699	chr5:132201901-132202753	N_Shore; N_Shore
SELE	TSS1500; 5'UTR	chr1:169702841-169703751	4	0.00340706	1.71623e-06	0.0329155	0.0288092		OpenSea; OpenSea
ASB4	TSS1500; 1stExon	chr7:95114680-95115354	8	0.0048368	6.62873e-08	0.0458587	0.023743		OpenSea; OpenSea
		chr7:54794693-54794760	3	0.00493944	6.58163e-07	0.0662109	0.0379062		OpenSea; OpenSea
SCAND3	Body	chr6:28540442-28541039	5	0.00601107	4.10169e-06	0.0253265	0.0209849		OpenSea; OpenSea
BPHL / SNORD6 / SNORA32 / SNORA25	Body / TSS200 / TSS1500 / TSS1500	chr6:3129395-3129410	3	0.00611429	3.34077e-06	0.0332231	0.0247048		OpenSea; OpenSea
HDDC2	TSS1500; TSS200	chr6:125623465-125623573	3	0.00627648	9.01856e-06	0.0471601	0.0349857	chr6:125622704-125623117	S_Shore; S_Shore
MIR548F5 / DCLK1	Body / Body	chr13:36421844-36421949	3	0.0063338	2.38377e-06	0.0737268	0.0597303		OpenSea; OpenSea
TOP1 / PRO0628	Body / TSS1500; Body	chr20:39666232-39666765	3	0.00655136	2.36769e-06	0.0503455	0.0418936		OpenSea; OpenSea
DIP2C	Body	chr10:682147-682486	4	0.00801391	2.24223e-06	0.0594364	0.037281	chr10:685033-685407	N_Shelf; N_Shelf
PNMAL2	5'UTR; 1stExon	chr19:46999055-46999118	3	0.00812838	2.53902e-06	0.0501423	0.0390365	chr19:46999028-46999290	Island; Island
		chr3:75263619-75263641	3	0.00934869	9.13801e-06	0.0507106	0.0387457		OpenSea; OpenSea
TMEM190	Body	chr19:55889013-55889387	4	0.0113949	6.0163e-06	0.0419413	0.0323538	chr19:55889005-55889476	Island; Island
OCA2	Body	chr15:28272345-28272656	3	0.0117576	1.37644e-05	0.0250068	0.019189		OpenSea; OpenSea
SLC22A9	TSS1500; TSS200	chr11:63136414-63137125	3	0.0118681	1.24639e-06	0.0733268	0.0398467		OpenSea; OpenSea
ART3	TSS1500; TSS200; 5'UTR	chr4:76995173-76995796	4	0.0127181	3.39151e-06	0.0307209	0.0183642		OpenSea; OpenSea
FN1	Body	chr2:216299448-216299856	3	0.0133309	4.05424e-06	0.0743074	0.0491834	chr2:216300267-216300997	N_Shore; N_Shore
TAF1D / SNORA8	Body / Body	chr11:93464342-93464739	3	0.0136899	3.34077e-06	0.0397642	0.0289141		OpenSea; OpenSea
TRIM26	5'UTR	chr6:30178514-30178724	3	0.0142852	1.00227e-05	0.0241504	0.0205922	chr6:30180933-30182187	N_Shelf; N_Shelf
TCERG1L	Body	chr10:132942362-132942731	3	0.0143187	1.87356e-06	0.0848877	0.0526551		OpenSea; OpenSea
OR5V1	TSS1500	chr6:29324300-29325117	3	0.0146364	1.29351e-05	0.0674081	0.0419783		OpenSea; OpenSea
MIR219-2	Body	chr9:131154347-131154962	3	0.0148056	1.78716e-10	0.0630043	0.0521648	chr9:131154346-131155923	Island; Island
HLA-E	TSS1500	chr6:30455807-30456076	5	0.0149057	1.00577e-05	0.0612649	0.031614	chr6:30457369-30458175	N_Shore; N_Shore
MOG	Body	chr6:29631227-29631447	4	0.0160593	4.28218e-06	0.0435679	0.0293601		OpenSea; OpenSea
CARD11	5'UTR	chr7:3026309-3026459	3	0.0162027	1.42851e-05	0.0784328	0.0448127		OpenSea; OpenSea
HCG18	Body	chr6:30291768-30292743	9	0.0165864	1.52397e-07	0.0624864	0.035941	chr6:30294169-30295071	N_Shelf; N_Shore
		chr11:128694184-128694388	3	0.016771	1.79712e-05	0.0464011	0.0405679	chr11:128694084-128694688	Island; Island
DIRAS3	5'UTR; 3'UTR	chr1:68512251-68513063	9	0.0167996	1.15855e-06	0.0427405	0.0260526	chr1:68512643-68513005	N_Shore; S_Shore
BPTF	Body	chr17:65850328-65850433	3	0.0174319	1.76664e-05	0.0418328	0.0318164		OpenSea; OpenSea
ZNF532	TSS1500; TSS200	chr18:56529784-56529878	5	0.0176066	6.82698e-06	0.0239798	0.0169554	chr18:56530395-56531288	N_Shore; N_Shore
		chr4:140357489-140357595	3	0.0180798	1.88873e-05	0.0243559	0.0207173	chr4:140357362-140357610	Island; Island
TRIM39	Body	chr6:30306285-30306659	3	0.0183556	1.68174e-05	0.0356728	0.0256534		OpenSea; OpenSea
		chr17:78417883-78418426	4	0.0201406	1.13535e-06	0.0513944	0.0352276	chr17:78417835-78418089	Island; S_Shore
PHACTR1	TSS1500	chr6:12717016-12717192	3	0.0201785	2.81234e-07	0.0407511	0.0257722		OpenSea; OpenSea
		chr15:35384129-35384714	5	0.0202969	1.94921e-07	0.0439888	0.0189575	chr15:35385071-35385301	N_Shore; N_Shore
HOXA3	TSS1500; 5'UTR	chr7:27153847-27155173	17	0.0208656	5.1697e-16	0.0355593	0.01367	chr7:27154999-27155426	N_Shore; Island
LOC729799 / ALKBH3	TSS200 / Body	chr11:43918794-43918832	6	0.0209164	2.2734e-05	0.0227995	0.0150578		OpenSea; OpenSea
TUBD1 / RPS6KB1	5'UTR / TSS1500	chr17:57969500-57970075	4	0.020955	4.32302e-06	-0.0359189	-0.0182789	chr17:57970011-57971021	N_Shore; S_Shore
PDE10A	Body	chr6:165747774-165747969	3	0.0214349	3.53176e-06	0.062784	0.0377556	chr6:165747763-165747970	Island; Island
LOC400804	TSS1500; TSS200	chr1:221509763-221510354	3	0.0219049	1.50144e-06	0.0346423	0.0240605		OpenSea; OpenSea
MIR181B1	TSS200; Body	chr1:198828005-198828249	6	0.0237504	2.70663e-07	0.031746	0.0150871		OpenSea; OpenSea
TES	TSS1500; TSS200; Body	chr7:115862648-115863026	4	0.0251859	2.74326e-06	0.0654527	0.0320227		OpenSea; OpenSea
TRIM27	Body	chr6:28876160-28876377	4	0.0262741	2.03012e-05	0.0302458	0.0222475		OpenSea; OpenSea
IL20RA	TSS1500; 5'UTR; 1stExon	chr6:137366125-137366545	8	0.0285498	1.52397e-07	0.0445163	0.0150449	chr6:137365299-137366126	Island; S_Shore
TAAR6	TSS1500	chr6:132890602-132891034	3	0.030871	6.64544e-06	0.0294124	0.0239883		OpenSea; OpenSea
STOX2	Body; 3'UTR	chr4:184937961-184938470	4	0.0313096	8.22379e-08	0.0250148	0.0130558		OpenSea; OpenSea
HCG27	Body	chr6:31168323-31168943	4	0.0348161	2.62117e-06	0.0252121	0.0185374	chr6:31165412-31165923	S_Shelf; S_Shelf
		chr13:114911566-114911879	6	0.0350291	6.65152e-07	0.0425889	0.0214843	chr13:114912875-114913457	N_Shore; N_Shore
B3GNTL1	Body	chr17:80972336-80972373	3	0.037091	2.1638e-06	0.0449715	0.0243689	chr17:80975646-80976250	N_Shelf; N_Shelf
VPS52	Body	chr6:33231268-33232200	9	0.0375725	2.85969e-08	0.0412239	0.0201696		OpenSea; OpenSea
DCDC2 / KAAG1	Body / TSS200	chr6:24356996-24357098	3	0.0385728	8.20695e-06	0.0464717	0.0268996	chr6:24357719-24358309	N_Shore; N_Shore
GALNT2	Body; 3'UTR	chr1:230414987-230416101	8	0.0423874	1.60567e-17	0.0681695	0.0322906	chr1:230415342-230415689	N_Shore; S_Shore
ESR1	TSS1500, 5'UTR	chr6:152125861-152126250	6	0.0490613	7.46296e-06	0.0612192	0.0238357	chr6:152128822-152129771	N_Shelf; N_Shelf
BRAF	TSS1500	chr7:140625066-140625651	6	0.0492655	1.38545e-06	0.071212	0.0073359	chr7:140623997-140624949	S_Shore; S_Shore
SMOC2	Body	chr6:168915440-168915507	3	0.0497299	2.08949e-05	0.0229211	0.0168065	chr6:168918596-168918902	N_Shelf; N_Shelf
GNAS	Body; 3'UTR	chr20:57485765-57486076	7	0.0531864	1.94625e-07	0.0868576	0.0290021		OpenSea; OpenSea
MOCS1	TSS1500; TSS200	chr6:39902443-39903199	4	0.057755	9.94216e-07	0.051064	0.0263767	chr6:39901852-39902299	S_Shore; S_Shore
TCIRG1	TSS1500; TSS200; Body	chr11:67809980-67810421	6	0.0596451	6.09794e-06	0.0302297	0.0175717	chr11:67806251-67806611	S_Shelf; S_Shelf
FAT1	Body	chr4:187629232-187629520	8	0.0612556	3.6497e-06	-0.0229048	0.00809082		OpenSea; OpenSea
LOC401242 / LINC01623	Body / Body	chr6:28830152-28830310	3	0.0641687	4.32302e-06	0.0451298	0.0288144	chr6:28831682-28832134	N_Shore; Island
TAP2	Body	chr6:32799997-32801049	11	0.0734822	5.81347e-07	0.0228874	0.00948237		OpenSea; OpenSea
ZNF221	TSS1500; 5'UTR	chr19:44455140-44455605	9	0.0746653	5.34192e-08	-0.0248992	-0.0118886	chr19:44455311-44455732	N_Shore; Island
TRPM4	Body	chr19:49699496-49700427	5	0.0872699	3.11712e-07	0.0566738	0.0245333	chr19:49699698-49700070	N_Shore; S_Shore
PARVB	TSS200; Body	chr22:44395017-44395433	3	0.0963306	4.02135e-08	0.0475349	0.0209565	chr22:44392309-44392669	S_Shelf; S_Shelf
IFITM4P	TSS1500	chr6:29719411-29719792	3	0.0971967	1.1995e-06	0.0770761	0.0364786	chr6:29720381-29721101	N_Shore; N_Shore
SPATS2L	TSS1500; TSS200; 5'UTR; 1stExon	chr2:201170426-201171404	10	0.100149	1.50144e-06	0.0387024	-0.0047835	chr2:201171200-201172492	N_Shore; Island
MTMR2	TSS1500	chr11:95658469-95658724	3	0.101432	4.67144e-06	0.0522676	0.0196886	chr11:95656912-95657365	S_Shore; S_Shore
SYNGAP1	Body	chr6:33418814-33419140	3	0.105696	1.85409e-06	0.0535446	0.0293296	chr6:33422046-33422530	N_Shelf; N_Shelf
COX7B2	TSS1500; TSS200	chr4:46911374-46911550	3	0.109409	9.37535e-06	0.0250325	0.0146774		OpenSea; OpenSea
KCNQ1OT1 / KCNQ1	TSS1500; TSS200 / Body	chr11:2721336-2721632	10	0.130118	1.46741e-05	0.0437046	0.0258435	chr11:2720410-2722087	Island; Island
FBXL16	3'UTR	chr16:743338-743925	4	0.130482	2.80505e-07	0.0497741	0.027544	chr16:743471-743702	N_Shore; Island
HYMAI / PLAGL1	TSS1500; Body / TSS1500; 5'UTR	chr6:144329829-144330233	8	0.140084	3.26634e-07	0.0594369	0.0294924	chr6:144328916-144329847	Island; S_Shore
COL4A1	Body	chr13:110874267-110874326	3	0.175377	5.93953e-06	0.030792	0.0165063		OpenSea; OpenSea
TRIM31	Body	chr6:30079425-30079662	6	0.188307	5.93953e-06	0.0905106	0.036112		OpenSea; OpenSea
TRIM27	TSS1500	chr6:28892379-28893092	9	0.193226	1.40192e-12	0.0482438	0.0164866	chr6:28890951-28892013	S_Shore; S_Shore
		chr8:55379081-55380008	6	0.198061	3.16802e-12	0.0896011	0.0183819	chr8:55378928-55380186	Island; Island
VARS2	Body	chr6:30884590-30884713	3	0.222792	6.0163e-06	0.0305325	0.0162447	chr6:30881533-30882296	S_Shelf; S_Shelf
FAM50B	TSS200; 5'UTR	chr6:3849458-3849818	9	0.246824	7.9274e-06	0.0440824	0.023845	chr6:3849271-3851048	Island; Island
OLIG3	5'UTR, 1stExon	chr6:137814960-137815333	3	0.256145	7.88335e-06	0.0262799	0.0137803	chr6:137814355-137815202	Island; N_Shore
GNAS	TSS1500; Body; 3'UTR	chr20:57463106-57464742	32	0.270187	9.15028e-13	0.0520786	0.0222506	chr20:57463652-57467739	N_Shore; Island
		chr13:112630712-112631042	4	0.32051	4.32302e-06	0.0691407	0.0284426	chr13:112630568-112630796	Island; N_Shore
TRIM39	Body	chr6:30302667-30302939	3	0.362351	1.45517e-05	0.0315081	0.0154359		OpenSea; OpenSea
GNAS / GNASAS	TSS1500; 3'UTR / TSS1500	chr20:57426743-57426835	7	0.401959	2.35781e-05	0.0338014	0.0190114	chr20:57426729-57427047	Island; Island
		chr10:43800133-43800478	6	0.561059	8.01147e-08	-0.0763566	-0.0159645	chr10:43800153-43800445	N_Shore; S_Shore
ASCL2	TSS1500	chr11:2292751-2293305	17	0.598048	3.78068e-06	0.0410346	0.0141891	chr11:2290104-2292932	Island; S_Shore
TRIM26	Body	chr6:30157735-30158196	8	0.850908	2.19331e-05	0.0187599	0.00352849		OpenSea; OpenSea

[truncated: 2 more sheets: Table S11, Table S12]
